# Supplementary material for: Conservation genetics and genetic vulnerability of Craigia yunnanensis (Malvaceae), a relict plant species with extremely small populations from Southwest China
Source: Ann Bot. 2025 Oct 30;138(1):88–100. doi: 10.1093/aob/mcaf270 (PMC13409162; doi:10.1093/aob/mcaf270)
Supplement: mcaf270_Supplementary_Data [file mcaf270_supplementary_data.zip]

Archive with 5 entries (5 files):
- Supplementary Data Fig. S1-S5.docx
- Supplementary Data Table S1.xlsx
- Supplementary Data Table S2.xlsx
- Supplementary Data Table S3.xlsx
- Supplementary Data Table S4.xlsx
