# Supplementary material for: Conservation genetics and genetic vulnerability of Craigia yunnanensis (Malvaceae), a relict plant species with extremely small populations from Southwest China
Source: Ann Bot. 2025 Oct 30;138(1):88–100. doi: 10.1093/aob/mcaf270 (PMC13409162; doi:10.1093/aob/mcaf270)
Supplement: mcaf270_Supplementary_Data [file mcaf270_supplementary_data.zip › Supplementary Data Table S1.xlsx]

## Sheet: Table S2
Table S2 Statistical analysis of sequencing data of Craigia yunnanensis by ddRAD
Sample Name	Total Reads	Length	Clean GC(%)	Clean Q20(%)	Clean Q30(%)	Building Loci No.	Mean Depth	Depth Stdev
BG01	1372834;1372834	135;135	55.04;49.5	97.82;97.53	93.38;92.69	38795	109.23	128.71
BG02	1000419;1000419	135;135	48.87;46.09	98.03;97.89	94.22;93.64	6978	59.04	127.34
BH1	1179665;1179665	135;135	42.32;41.86	97.90;97.61	94.03;93.15	4522	68	101.86
BH2	1428936;1428936	135;135	42.14;41.2	97.95;97.65	94.02;93.16	4685	72.88	89.34
BH3	1976609;1976609	135;135	41.95;41.44	98.05;97.57	94.16;92.89	3605	69.67	101.67
BH4	1967207;1967207	135;135	41.71;41.28	98.02;97.61	94.10;92.91	3190	63	74.04
DFH07	2000217;2000217	135;135	46.88;44.52	98.05;97.44	94.25;92.63	3394	66.52	112.53
DFH08	1635797;1635797	135;135	47.87;44.67	97.88;97.26	93.84;92.2	3525	69.69	94.96
DH01	1129958;1129958	135;135	45.54;43.55	97.88;97.73	93.66;93.25	3557	68.46	147.05
DLS01	2043066;2043066	135;135	48.09;46.13	98.43;98.02	94.97;93.74	3703	72.1	325.38
DLS02	4192136;4192136	135;135	48.25;46.2	98.54;98.09	95.12;93.83	3436	49.57	89.25
DSG01	845987;845987	135;135	48.99;45.48	97.89;97.69	93.74;93.16	5338	70.33	166.05
DSG03	961634;961634	135;135	50.90;46.19	97.89;97.61	93.63;92.88	3964	70.29	124.28
DSG04	1033078;1033078	135;135	51.61;46.75	97.82;97.44	93.42;92.49	15605	22.01	61.79
DX01	1597511;1597511	135;135	45.76;43.43	97.86;97.69	93.63;93.08	20553	25.02	69.58
DX02	2122467;2122467	135;135	42.64;42.03	98.28;97.63	94.57;92.97	14714	20.85	122.88
DX03	1365111;1365111	135;135	42.05;41.3	98.09;97.62	94.12;92.91	11910	29.37	122.31
DX04	1462209;1462209	135;135	42.47;41.7	97.97;97.6	94.01;92.97	12390	22.85	56.92
FD01	835622;835622	135;135	53.80;48.82	97.96;97.62	93.84;93.01	16974	22.46	59.9
FD02	643135;643135	135;135	51.32;47.87	97.99;97.57	94.08;92.99	27116	23.96	67.22
FD03	836882;836882	135;135	54.33;49.52	97.96;97.43	93.92;92.65	23226	93.12	155.19
FD04	632495;632495	135;135	52.18;47.99	97.76;97.45	93.51;92.63	55849	11.64	31.49
FD05	479862;479862	135;135	51.42;47.64	97.92;97.56	93.85;92.88	85356	9.37	19.5
FD06	689168;689168	135;135	52.89;49.01	97.79;97.43	93.59;92.67	80324	9.07	19.56
FD07	838303;838303	135;135	51.42;47.77	98.11;97.83	94.19;93.43	87782	8.96	17.44
FD08	1185364;1185364	135;135	53.67;48.72	97.96;97.52	93.86;92.72	103558	8.43	15.92
FD09	1256220;1256220	135;135	49.59;46.84	98.22;97.93	94.36;93.58	136215	9.66	18.39
FD10	1111918;1111918	135;135	51.26;47.64	98.06;97.75	94.07;93.18	82328	10.42	25.1
FD11	856534;856534	135;135	53.04;48.2	97.91;97.44	93.70;92.61	80359	9.27	21
FD12	765709;765709	135;135	51.42;47.56	98.00;97.41	93.87;92.4	93191	10.03	22.86
FD13	770705;770705	135;135	54.19;48.96	97.81;97.05	93.32;91.56	32928	12.91	20.38
FD14	472226;472226	135;135	51.30;47.42	97.84;97.54	93.36;92.7	11212	16.75	28.88
FD15	1084055;1084055	135;135	55.33;50.48	97.72;97.09	93.16;91.7	35768	10.97	14.07
FD16	1004208;1004208	135;135	52.71;48.02	97.91;97.18	93.60;91.9	39326	11.81	18.8
HBZ03	784334;784334	135;135	42.12;41.38	97.88;97.87	93.75;93.51	41075	11.41	16.95
HBZ04	1938135;1938135	135;135	41.89;41.03	97.80;97.97	93.33;93.68	54306	11.34	14.77
HBZ06	12588429;12588429	135;135	48.05;46.35	98.09;98.12	93.94;93.92	32098	14.59	23.12
HG1	15063998;15063998	135;135	50.49;47.69	98.24;98.01	94.38;93.69	42583	15.63	28.45
HG3	2064827;2064827	135;135	50.02;46.1	98.13;97.74	94.44;93.37	49806	21.69	40.41
HG4	767093;767093	135;135	48.92;45.35	97.90;97.63	93.98;93.19	32441	12.21	18.35
HG5	1522379;1522379	135;135	48.50;46.04	98.09;97.75	94.16;93.29	11328	21.17	64.73
HL01	1668182;1668182	135;135	46.12;44.49	98.31;98.04	94.73;93.88	7564	31.55	76.35
HL03	6332356;6332356	135;135	46.97;45.29	98.52;98.21	95.19;94.22	10840	25.89	68.28
HP01	1271198;1271198	135;135	49.25;45.64	97.92;97.47	94.08;92.95	9499	25.75	59.2
JD1	3713924;3713924	135;135	49.86;45.63	97.98;97.74	93.85;93.11	8489	21.45	56.81
JD2	1084830;1084830	135;135	46.70;44.33	98.02;97.75	94.03;93.28	8008	29.66	68.31
JD3	918250;918250	135;135	47.96;44.72	97.80;97.73	93.52;93.19	14303	20.2	69.04
JD4	760528;760528	135;135	44.60;43.1	97.85;97.93	93.66;93.59	18685	18.26	76.85
JD5	1432250;1432250	135;135	50.24;45.7	97.97;97.7	93.79;93.08	17743	29.36	76.9
JD6	1585534;1585534	135;135	49.73;45.52	97.88;97.6	93.66;92.88	22056	18.33	53.7
JD7	1238378;1238378	135;135	53.30;47.41	97.97;97.69	93.79;93.04	19571	13.84	41.87
LF01	434924;434924	135;135	52.71;48.57	97.49;96.85	92.66;91.19	14104	18.93	56.93
LF02	1361811;1361811	135;135	54.68;49.56	97.46;96.77	92.47;90.99	10334	21.26	73
LF03	827028;827028	135;135	53.59;48.59	97.41;97.05	92.33;91.58	7695	19.5	64.72
LF04	958553;958553	135;135	50.62;47.07	97.79;97.36	93.32;92.31	11167	31.6	93.67
LF05	1094029;1094029	135;135	48.40;46.19	98.02;97.22	94.02;92.1	18440	18.17	85.7
LF06	1609842;1609842	135;135	55.34;49.37	97.66;97.12	92.95;91.75	11689	26.02	110.58
LF07	1145999;1145999	135;135	52.26;48.04	97.84;97.29	93.40;92.09	17053	22.73	62.22
LJ01	789038;789038	135;135	54.31;49.13	97.60;97.32	92.88;92.21	24746	14.43	42.53
LJ02	755490;755490	135;135	53.55;48.98	97.73;97.27	93.25;92.22	9223	31.09	70.07
LJ03	1068964;1068964	135;135	55.72;50.04	97.57;97.13	92.73;91.8	53629	13.28	25.24
LJ04	1416482;1416482	135;135	56.57;50.38	97.46;96.95	92.41;91.31	12103	75.98	125.79
MJ01	573661;573661	135;135	48.76;46.2	98.19;98	94.31;93.77	26949	67.2	118.25
MJZ01	2778758;2778758	135;135	45.42;43.33	98.06;96.89	93.93;91.11	23349	12.55	28.34
MKH01	2157674;2157674	135;135	42.42;41.78	98.04;97.84	93.92;93.32	105540	44.19	57.64
MKH02	1261840;1261840	135;135	42.61;41.67	97.70;97.82	93.28;93.51	49081	16.73	30.25
MKH03	6454787;6454787	135;135	45.34;44.41	98.07;97.98	94.04;93.68	65608	15.58	23.5
MLB01	510004;510004	135;135	47.74;45.26	97.85;97.53	94.05;93.23	78984	16.95	30.88
MLB02	870255;870255	135;135	48.73;46.43	97.68;97.3	93.52;92.77	77352	17.34	31.15
MZJ02	597421;597421	135;135	51.29;47.34	97.65;97.55	93.17;92.95	7429	36.72	81.25
PB02	612512;612512	135;135	49.45;45.66	97.87;97.56	93.78;92.92	30183	18.42	53.06
PB03	8287147;8287147	135;135	46.05;44.48	98.36;97.97	94.83;93.63	107258	13.55	63.96
SD01	2355917;2355917	135;135	51.43;47.24	98.19;97.13	94.24;91.56	48469	13.18	28.29
SD02	1512951;1512951	135;135	51.36;46.74	97.68;97.62	92.95;92.75	40682	11.1	24.37
SD03	791724;791724	135;135	47.60;45.16	97.75;97.19	93.26;91.84	43227	10.43	22.47
SD04	1695978;1695978	135;135	48.41;45.84	98.13;97.42	94.22;92.27	47353	11.88	31.55
SD05	2888291;2888291	135;135	49.16;45.68	97.91;97.75	93.59;93.02	51621	12.4	38.45
SD06	776867;776867	135;135	53.33;48.29	98.11;97.65	94.18;93	32651	11.37	62.92
SD08	740422;740422	135;135	52.35;47.35	97.86;97.15	93.72;92.15	38986	10.37	28.29
SD09	1550593;1550593	135;135	56.74;50.03	98.02;97.48	93.97;92.66	38718	10	32.14
SD12	857028;857028	135;135	51.63;47.47	98.13;97.24	94.33;92.36	36095	11.23	33.2
SD16	1363573;1363573	135;135	53.20;48.91	98.24;97.67	94.48;93.01	53037	71.32	138.77
SD17	1025125;1025125	135;135	53.52;48.83	98.15;97.79	94.24;93.23	39846	19.88	57.63
SD18	957843;957843	135;135	53.23;47.95	97.99;97.48	93.97;92.79	16893	20.61	55.82
SJ01	1432456;1432456	135;135	46.58;44.08	98.10;97.24	94.28;92.09	25180	27.76	54.58
SJ02	1180368;1180368	135;135	45.22;43.22	98.06;97.51	94.18;92.65	55263	11.17	32.5
SJ03	1583126;1583126	135;135	42.81;42.18	98.03;97.82	94.03;93.31	29090	35.55	56.63
SJ04	687962;687962	135;135	42.94;42.34	98.10;97.81	94.40;93.63	46709	12.36	33.64
SJP01	587271;587271	135;135	48.37;45.76	97.72;97.42	93.62;93.07	37500	12.47	30.47
TB01	537474;537474	135;135	43.70;42.53	97.94;97.8	93.79;93.38	54846	17.26	32.47
TBG01	1724247;1724247	135;135	50.95;46.37	98.07;97.83	94.00;93.29	80979	16.36	40.99
TC01	601720;601720	135;135	48.87;45.11	97.93;97.78	93.67;93.24	5953	48.66	82.85
WZZ01	795701;795701	135;135	48.87;45.85	97.95;97.81	94.05;93.49	4677	63.11	76.45
XD01	9808825;9808825	135;135	47.13;45.34	98.32;97.51	94.72;92.5	5768	63.87	240.37
XD02	1124976;1124976	135;135	52.79;48.15	97.87;97.33	93.59;92.31	6537	58.9	82.42
XD04	922904;922904	135;135	53.05;48.24	97.65;97.19	93.08;92.01	10372	60.08	83.97
XD05	926374;926374	135;135	52.89;48.36	97.81;97.22	93.46;92.16	9137	45.99	64.32
XD06	660785;660785	135;135	52.89;48.41	97.71;97.29	93.22;92.26	6668	56.39	76.21
XD07	349347;349347	135;135	48.98;46.83	97.79;97.22	93.65;92.41	28274	9.99	23.85
XH01	1895489;1895489	135;135	51.86;47.33	98.00;97.77	94.12;93.39	33330	18.32	90.9
XH02	1958364;1958364	135;135	46.40;43.61	98.05;97.49	94.32;92.84	56225	18.01	43.15
XH03	1982216;1982216	135;135	49.24;45.47	98.08;97.82	94.29;93.48	52347	15.38	41.82
XH04	1852452;1852452	135;135	46.03;43.42	98.09;97.63	94.45;93.1	54448	17.37	38.85
XJC1	948799;948799	135;135	43.20;42.45	98.07;97.83	94.36;93.76	69222	15.81	36.57
XJC11	1436391;1436391	135;135	42.11;41.5	97.83;97.59	93.62;92.86	50123	14.87	38.14
XJC15	623577;623577	135;135	42.56;42.03	97.78;97.43	93.64;92.62	76407	19.44	41.37
XJC17	264825;264825	135;135	44.98;44.11	97.78;97.34	93.70;92.56	13538	16.91	47.67
XJC18	582948;582948	135;135	41.93;41.36	97.69;97.45	93.17;92.44	38159	14.53	39.63
XJC2	1185409;1185409	135;135	42.76;41.87	97.78;97.81	93.52;93.54	48880	14.64	37.8
XJC20	663583;663583	135;135	42.47;41.77	97.82;97.08	93.48;91.8	45942	13.84	31.72
XJC21	671597;671597	135;135	41.94;41.26	97.97;97.4	93.93;92.38	85271	11.25	27.15
XJC22	860539;860539	135;135	41.91;41.2	97.80;97.56	93.44;92.65	43204	9.93	23.96
XJC27	699362;699362	135;135	42.36;41.79	97.97;97.62	94.13;93.16	60455	8.15	16.6
XJC28	958976;958976	135;135	42.61;41.81	97.99;97.61	94.08;93.03	120573	10.83	21.01
XJC3	1207166;1207166	135;135	41.99;41.48	97.95;97.68	93.93;93.23	156402	27.72	75.26
XJC31	1647090;1647090	135;135	45.80;44.57	98.17;97.96	94.42;93.73	110686	12.26	30.5
XJC4	1261854;1261854	135;135	42.19;41.59	97.87;97.77	93.75;93.42	82749	9.94	21.89
XJC5	1400227;1400227	135;135	41.76;41.14	97.86;97.86	93.63;93.48	174091	19.83	44.02
XJC6	2027161;2027161	135;135	41.35;40.72	97.74;97.62	93.39;93.02	73055	12.05	28.99
XJC7	1359379;1359379	135;135	41.84;41.3	97.93;97.66	93.83;93.17	66045	19.72	38.74
XJC8	1115024;1115024	135;135	42.38;41.6	97.87;97.89	93.78;93.73	58913	15.58	28.24
ZH01	1228742;1228742	135;135	48.20;45.23	97.91;97.29	93.83;92.1	59877	16.31	28.72
Notes: #Total reads: Number of clean dual end data entries; #Length: Clean dual end data sequencing length; #Building loci No.: The number of loci generated by a single individual's ustacks step; #Depth Stdev: Standard error of average depth per individual; #Mean Depth: The average sequencing depth of each individual based on the previous loci statistics
