# Supplementary material for: Conservation genetics and genetic vulnerability of Craigia yunnanensis (Malvaceae), a relict plant species with extremely small populations from Southwest China
Source: Ann Bot. 2025 Oct 30;138(1):88–100. doi: 10.1093/aob/mcaf270 (PMC13409162; doi:10.1093/aob/mcaf270)
Supplement: mcaf270_Supplementary_Data [file mcaf270_supplementary_data.zip › Supplementary Data Table S2.xlsx]

## Sheet: Table S3
Table S3 CV error values corresponding to different K values
K值	CV error
1	0.39555
2	0.36368
3	0.37875
4	0.4208
5	0.44051
6	0.45589
7	0.50816
8	0.51605
9	0.54832
10	0.58132
11	0.63031
12	0.63325
13	0.64448
14	0.67682
15	0.68622
16	0.70624
17	0.65718
18	0.60111
19	0.73051
20	0.65933
