# Supplementary material for: Conservation genetics and genetic vulnerability of Craigia yunnanensis (Malvaceae), a relict plant species with extremely small populations from Southwest China
Source: Ann Bot. 2025 Oct 30;138(1):88–100. doi: 10.1093/aob/mcaf270 (PMC13409162; doi:10.1093/aob/mcaf270)
Supplement: mcaf270_Supplementary_Data [file mcaf270_supplementary_data.zip › Supplementary Data Table S3.xlsx]

## Sheet: BIO4
Table S4 redundancy analysis for GEA (RDA-GEA)
SNP	LOCUS	POSITION
1045:206	1045	206
1228:129	1228	129
12807:71	12807	71
17860:202	17860	202
23980:265	23980	265
38526:195	38526	195
40498:313	40498	313
101125:34	101125	34
101125:58	101125	58
111155:119	111155	119
2207:61	2207	61
3253:166	3253	166
229321:55	229321	55
3709:263	3709	263
7947:13	7947	13
11806:122	11806	122
36049:68	36049	68
36073:3	36073	3
55838:258	55838	258
85577:19	85577	19
98008:23	98008	23
229321:13	229321	13
229321:192	229321	192
229321:215	229321	215
1315:12	1315	12
1315:87	1315	87
1315:126	1315	126
1315:129	1315	129
1315:136	1315	136
1315:16	1315	16
1315:169	1315	169
1315:184	1315	184
1315:202	1315	202
2424:16	2424	16
2424:22	2424	22
2424:45	2424	45
2424:164	2424	164
2424:168	2424	168
3411:108	3411	108
6453:144	6453	144
7076:114	7076	114
36250:1	36250	1
1075887:206	1075887	206
21:73	21	73
24:12	24	12
24:22	24	22
24:23	24	23
24:42	24	42
24:106	24	106
24:115	24	115
24:119	24	119
24:129	24	129
24:146	24	146
24:156	24	156
24:163	24	163
24:173	24	173
24:188	24	188
24:2	24	2
24:226	24	226
24:252	24	252
43:57	43	57
43:64	43	64
43:9	43	9
43:15	43	15
94:113	94	113
117:131	117	131
213:274	213	274
262:194	262	194
331:62	331	62
331:103	331	103
428:1	428	1
433:134	433	134
470:5	470	5
470:99	470	99
470:103	470	103
470:111	470	111
511:32	511	32
511:5	511	5
511:91	511	91
511:175	511	175
569:149	569	149
573:65	573	65
573:74	573	74
573:118	573	118
573:135	573	135
629:35	629	35
629:58	629	58
629:82	629	82
629:102	629	102
629:104	629	104
629:241	629	241
629:255	629	255
629:286	629	286
629:3	629	3
629:308	629	308
629:317	629	317
629:318	629	318
629:348	629	348
667:26	667	26
667:6	667	6
667:63	667	63
667:85	667	85
667:123	667	123
667:147	667	147
667:164	667	164
667:239	667	239
667:247	667	247
667:266	667	266
667:267	667	267
670:41	670	41
670:187	670	187
737:258	737	258
809:246	809	246
813:114	813	114
913:44	913	44
913:54	913	54
913:77	913	77
913:81	913	81
913:102	913	102
913:117	913	117
913:122	913	122
913:131	913	131
913:136	913	136
1013:78	1013	78
1013:186	1013	186
1071:14	1071	14
1071:24	1071	24
1071:69	1071	69
1071:113	1071	113
1071:134	1071	134
1083:13	1083	13
1152:239	1152	239
1228:173	1228	173
1268:101	1268	101
1315:141	1315	141
1571:24	1571	24
1571:56	1571	56
1571:121	1571	121
1571:13	1571	13
1622:119	1622	119
1629:54	1629	54
1787:18	1787	18
1922:7	1922	7
1929:5	1929	5
2055:173	2055	173
2159:165	2159	165
2172:17	2172	17
2172:173	2172	173
2172:176	2172	176
2172:178	2172	178
2172:184	2172	184
2172:212	2172	212
2220:115	2220	115
2236:115	2236	115
2340:23	2340	23
2355:53	2355	53
2355:134	2355	134
2424:62	2424	62
2467:125	2467	125
2514:48	2514	48
2514:73	2514	73
2514:8	2514	8
2514:115	2514	115
2514:228	2514	228
2516:61	2516	61
2516:77	2516	77
2516:237	2516	237
2551:13	2551	13
2621:7	2621	7
2621:85	2621	85
2672:5	2672	5
2693:246	2693	246
2732:1	2732	1
2749:265	2749	265
3010:37	3010	37
3010:135	3010	135
3010:149	3010	149
3253:122	3253	122
3253:206	3253	206
3371:195	3371	195
3554:47	3554	47
3709:191	3709	191
3879:19	3879	19
3879:2	3879	2
3879:29	3879	29
3879:96	3879	96
3879:103	3879	103
3879:107	3879	107
3879:116	3879	116
3879:151	3879	151
3879:153	3879	153
3879:157	3879	157
3879:162	3879	162
3982:78	3982	78
3982:89	3982	89
3982:103	3982	103
3982:191	3982	191
5451:128	5451	128
5942:95	5942	95
6453:78	6453	78
6645:191	6645	191
6645:192	6645	192
6645:2	6645	2
6645:232	6645	232
6645:287	6645	287
7190:29	7190	29
7190:96	7190	96
7190:122	7190	122
8804:18	8804	18
8804:68	8804	68
8804:81	8804	81
8804:11	8804	11
8804:111	8804	111
8804:125	8804	125
8804:17	8804	17
8804:177	8804	177
8804:204	8804	204
8804:223	8804	223
8804:23	8804	23
10566:32	10566	32
10566:43	10566	43
10566:58	10566	58
10566:6	10566	6
13183:56	13183	56
13183:133	13183	133
14353:3	14353	3
14773:178	14773	178
14811:64	14811	64
14935:275	14935	275
16010:134	16010	134
20085:76	20085	76
20085:8	20085	8
20085:234	20085	234
20085:26	20085	26
21703:267	21703	267
21703:286	21703	286
23233:108	23233	108
23233:302	23233	302
23233:327	23233	327
27880:251	27880	251
29098:68	29098	68
35218:257	35218	257
36882:82	36882	82
53009:9	53009	9
54526:86	54526	86
66754:112	66754	112
68603:32	68603	32
68603:252	68603	252
69626:25	69626	25
69626:4	69626	4
69626:128	69626	128
69626:169	69626	169
69626:269	69626	269
69777:53	69777	53
69777:84	69777	84
69777:27	69777	27
69992:32	69992	32
79716:265	79716	265
80676:65	80676	65
80676:176	80676	176
80676:196	80676	196
86144:212	86144	212
98860:201	98860	201
108706:111	108706	111
142868:77	142868	77
142868:92	142868	92
142868:196	142868	196
152942:8	152942	8
183225:272	183225	272
534305:201	534305	201
534305:204	534305	204
534305:205	534305	205
534305:21	534305	21
534305:217	534305	217
534305:223	534305	223
534305:224	534305	224
534305:227	534305	227
534305:236	534305	236
655073:168	655073	168
655073:206	655073	206
662055:92	662055	92
662055:169	662055	169
662055:258	662055	258
700425:45	700425	45
700425:6	700425	6
700425:61	700425	61
700425:145	700425	145
700425:18	700425	18
734080:19	734080	19
946969:123	946969	123
964428:43	964428	43
964428:115	964428	115
964428:124	964428	124
964428:205	964428	205
1021141:171	1021141	171
1028116:5	1028116	5
1097922:179	1097922	179
1132730:167	1132730	167
1132730:194	1132730	194
1132730:198	1132730	198
1132730:264	1132730	264
1138453:97	1138453	97
1138453:197	1138453	197
1173889:177	1173889	177

## Sheet: BIO6
Table S4 redundancy analysis for GEA (RDA-GEA)
SNP	LOCUS	POSITION
212:127	212	127
1821:361	1821	361
2622:115	2622	115
2622:132	2622	132
2622:151	2622	151
2622:158	2622	158
2622:188	2622	188
2622:222	2622	222
2622:252	2622	252
2622:254	2622	254
3982:235	3982	235
3984:47	3984	47
4666:242	4666	242
8013:212	8013	212
8804:105	8804	105
9020:108	9020	108
9020:113	9020	113
9020:17	9020	17
9224:176	9224	176
9873:167	9873	167
9910:55	9910	55
9910:115	9910	115
9910:174	9910	174
9910:209	9910	209
9910:29	9910	29
10566:11	10566	11
10566:55	10566	55
10566:105	10566	105
10566:178	10566	178
10566:205	10566	205
10566:253	10566	253
11342:203	11342	203
11342:209	11342	209
11342:234	11342	234
11342:255	11342	255
11382:49	11382	49
11806:157	11806	157
12685:195	12685	195
13167:87	13167	87
13167:277	13167	277
13257:64	13257	64
13257:99	13257	99
14829:1	14829	1
15135:183	15135	183
15135:191	15135	191
15135:248	15135	248
15135:265	15135	265
16195:27	16195	27
16195:44	16195	44
16195:119	16195	119
16195:195	16195	195
16195:21	16195	21
16195:236	16195	236
16270:193	16270	193
16541:194	16541	194
16541:197	16541	197
17068:9	17068	9
17402:272	17402	272
18269:67	18269	67
18471:193	18471	193
18564:246	18564	246
18564:266	18564	266
19150:5	19150	5
19150:239	19150	239
19753:205	19753	205
20085:23	20085	23
20085:34	20085	34
21144:224	21144	224
23143:32	23143	32
23394:261	23394	261
23582:226	23582	226
23608:168	23608	168
23970:91	23970	91
23970:92	23970	92
23970:189	23970	189
23970:241	23970	241
23970:261	23970	261
24307:15	24307	15
24307:72	24307	72
24307:177	24307	177
24307:258	24307	258
25267:264	25267	264
27059:127	27059	127
27122:99	27122	99
28204:172	28204	172
29280:21	29280	21
29280:118	29280	118
29280:126	29280	126
29280:198	29280	198
29280:246	29280	246
29448:98	29448	98
29448:226	29448	226
29767:218	29767	218
31098:28	31098	28
31368:5	31368	5
31464:166	31464	166
32711:258	32711	258
34074:178	34074	178
34074:276	34074	276
34569:63	34569	63
36102:46	36102	46
36191:39	36191	39
36191:128	36191	128
36191:196	36191	196
36191:223	36191	223
36191:243	36191	243
37782:165	37782	165
38526:104	38526	104
38526:131	38526	131
39154:164	39154	164
42401:47	42401	47
42401:61	42401	61
42401:251	42401	251
42642:69	42642	69
42642:157	42642	157
45977:231	45977	231
46600:7	46600	7
46600:1	46600	1
49029:8	49029	8
49029:133	49029	133
53801:67	53801	67
55838:195	55838	195
66289:268	66289	268
67253:31	67253	31
67253:6	67253	6
67253:111	67253	111
67253:185	67253	185
67253:226	67253	226
67253:283	67253	283
67691:13	67691	13
67691:261	67691	261
67691:277	67691	277
67825:123	67825	123
67825:18	67825	18
67825:203	67825	203
67825:225	67825	225
67825:267	67825	267
68458:245	68458	245
68458:262	68458	262
71626:49	71626	49
71626:267	71626	267
72230:19	72230	19
72418:3	72418	3
73680:255	73680	255
75132:1	75132	1
75132:124	75132	124
81938:9	81938	9
85230:41	85230	41
85577:204	85577	204
85577:21	85577	21
89739:261	89739	261
97574:232	97574	232
97774:1	97774	1
97774:47	97774	47
97775:75	97775	75
97775:83	97775	83
97775:94	97775	94
97775:109	97775	109
97775:153	97775	153
97775:162	97775	162
97775:18	97775	18
97775:26	97775	26
98008:2	98008	2
98669:124	98669	124
103355:17	103355	17
103355:43	103355	43
104262:101	104262	101
104641:282	104641	282
106229:63	106229	63
106229:9	106229	9
106229:199	106229	199
106229:204	106229	204
112392:19	112392	19
112392:147	112392	147
112392:24	112392	24
121598:159	121598	159
123377:6	123377	6
123377:8	123377	8
123377:116	123377	116
123377:129	123377	129
127251:15	127251	15
147816:254	147816	254
155520:255	155520	255
160199:39	160199	39
160199:62	160199	62
160199:7	160199	7
160199:185	160199	185
160199:241	160199	241
160199:243	160199	243
160220:2	160220	2
176182:13	176182	13
185722:21	185722	21
229321:115	229321	115
662055:226	662055	226
53:271	53	271
279:18	279	18
1228:118	1228	118
1663:69	1663	69
1667:14	1667	14
1667:68	1667	68
1948:77	1948	77
2693:181	2693	181
2767:44	2767	44
2767:118	2767	118
3105:87	3105	87
3864:65	3864	65
3941:278	3941	278
3982:185	3982	185
3982:203	3982	203
3982:224	3982	224
3984:205	3984	205
3984:265	3984	265
4627:31	4627	31
4627:149	4627	149
6510:121	6510	121
6510:124	6510	124
6916:8	6916	8
7016:26	7016	26
7016:29	7016	29
7016:91	7016	91
8800:1	8800	1
8804:283	8804	283
9020:24	9020	24
9580:32	9580	32
9580:114	9580	114
9910:72	9910	72
10220:94	10220	94
10566:22	10566	22
10566:95	10566	95
10566:98	10566	98
10566:123	10566	123
10566:274	10566	274
10778:39	10778	39
10778:77	10778	77
10778:169	10778	169
10778:235	10778	235
10903:94	10903	94
11806:173	11806	173
12237:29	12237	29
12411:215	12411	215
12411:248	12411	248
12690:45	12690	45
12809:69	12809	69
13098:16	13098	16
13784:123	13784	123
14052:14	14052	14
14052:22	14052	22
14052:32	14052	32
14141:42	14141	42
14141:54	14141	54
14141:179	14141	179
14141:182	14141	182
14141:185	14141	185
14141:194	14141	194
14141:212	14141	212
14141:215	14141	215
14275:293	14275	293
14642:22	14642	22
14642:3	14642	3
14768:255	14768	255
14770:245	14770	245
14770:265	14770	265
14824:259	14824	259
14829:41	14829	41
14829:282	14829	282
14912:12	14912	12
15014:71	15014	71
16270:187	16270	187
16353:194	16353	194
16541:168	16541	168
17402:3	17402	3
18339:202	18339	202
18339:223	18339	223
18339:229	18339	229
18339:267	18339	267
19150:107	19150	107
19150:133	19150	133
19481:78	19481	78
19643:186	19643	186
19643:198	19643	198
19643:232	19643	232
19753:79	19753	79
19753:111	19753	111
20300:58	20300	58
20870:256	20870	256
20870:276	20870	276
21463:274	21463	274
21661:7	21661	7
21661:251	21661	251
21777:196	21777	196
21820:64	21820	64
21820:98	21820	98
22067:51	22067	51
22425:45	22425	45
22479:159	22479	159
22479:267	22479	267
22595:158	22595	158
22673:26	22673	26
22852:7	22852	7
22854:43	22854	43
22854:272	22854	272
22854:275	22854	275
23143:158	23143	158
23422:249	23422	249
23970:1	23970	1
23970:7	23970	7
24565:92	24565	92
24565:256	24565	256
24565:272	24565	272
24570:22	24570	22
24665:7	24665	7
25125:267	25125	267
25267:116	25267	116
25944:1	25944	1
26210:29	26210	29
26665:82	26665	82
26665:18	26665	18
26846:89	26846	89
27059:126	27059	126
27059:256	27059	256
28041:287	28041	287
29098:129	29098	129
29280:235	29280	235
29474:118	29474	118
29767:17	29767	17
29767:257	29767	257
30432:53	30432	53
30432:295	30432	295
30760:183	30760	183
30760:256	30760	256
30887:145	30887	145
31098:84	31098	84
32003:86	32003	86
32603:17	32603	17
32799:8	32799	8
32799:5	32799	5
32799:113	32799	113
33895:13	33895	13
34981:47	34981	47
35144:58	35144	58
35173:209	35173	209
35991:289	35991	289
36163:97	36163	97
36191:119	36191	119
36191:129	36191	129
36882:158	36882	158
37007:27	37007	27
37574:219	37574	219
37834:221	37834	221
38789:147	38789	147
38789:164	38789	164
38870:75	38870	75
38870:101	38870	101
38870:29	38870	29
40391:149	40391	149
40498:324	40498	324
40498:333	40498	333
40776:101	40776	101
41550:25	41550	25
41649:262	41649	262
42642:155	42642	155
43395:26	43395	26
43794:246	43794	246
43794:247	43794	247
45033:133	45033	133
45977:44	45977	44
46154:95	46154	95
46154:265	46154	265
46393:125	46393	125
46600:51	46600	51
47274:112	47274	112
47274:342	47274	342
47689:41	47689	41
47698:9	47698	9
47698:254	47698	254
49330:2	49330	2
49759:193	49759	193
52580:37	52580	37
52580:126	52580	126
52580:129	52580	129
54342:117	54342	117
59506:189	59506	189
65053:11	65053	11
66289:8	66289	8
66362:1	66362	1
66662:28	66662	28
66662:109	66662	109
67253:206	67253	206
67691:19	67691	19
68919:35	68919	35
68919:56	68919	56
68919:9	68919	9
68919:254	68919	254
68919:279	68919	279
68919:337	68919	337
68919:359	68919	359
69777:266	69777	266
70133:126	70133	126
70541:152	70541	152
72240:62	72240	62
72723:209	72723	209
72772:53	72772	53
73680:261	73680	261
74337:81	74337	81
74493:216	74493	216
75640:5	75640	5
75640:59	75640	59
75640:161	75640	161
76142:248	76142	248
79117:65	79117	65
79716:64	79716	64
79716:297	79716	297
81784:257	81784	257
84636:7	84636	7
86144:263	86144	263
88223:19	88223	19
88223:89	88223	89
95412:219	95412	219
97774:7	97774	7
97836:222	97836	222
98494:41	98494	41
98494:207	98494	207
98669:108	98669	108
98669:323	98669	323
98826:24	98826	24
98860:185	98860	185
99849:273	99849	273
100944:103	100944	103
101644:114	101644	114
102696:5	102696	5
102696:41	102696	41
102696:241	102696	241
102696:265	102696	265
103483:204	103483	204
104262:178	104262	178
104641:99	104641	99
104770:29	104770	29
106786:167	106786	167
107050:98	107050	98
107763:22	107763	22
109093:103	109093	103
109093:113	109093	113
109758:72	109758	72
110745:6	110745	6
111349:29	111349	29
111349:62	111349	62
111349:128	111349	128
111349:248	111349	248
111349:252	111349	252
114960:13	114960	13
121598:182	121598	182
121598:183	121598	183
123377:222	123377	222
124987:111	124987	111
124987:112	124987	112
142391:51	142391	51
142868:198	142868	198
147816:49	147816	49
155520:266	155520	266
160199:88	160199	88
177090:297	177090	297
185722:171	185722	171
185722:265	185722	265
785708:25	785708	25
785708:4	785708	4
785708:46	785708	46
1158016:2	1158016	2
1173889:195	1173889	195
1174314:48	1174314	48
1174314:132	1174314	132
3982:233	3982	233
511:87	511	87
1556:69	1556	69
1556:8	1556	8
1556:196	1556	196
1556:207	1556	207
1556:237	1556	237
1556:239	1556	239
1556:251	1556	251
1958:28	1958	28
1958:134	1958	134
2430:176	2430	176
2430:178	2430	178
2430:189	2430	189
2749:7	2749	7
2749:226	2749	226
2749:275	2749	275
3056:66	3056	66
3056:154	3056	154
3102:24	3102	24
3102:79	3102	79
11025:118	11025	118
11236:164	11236	164
12311:53	12311	53
14624:248	14624	248
15041:246	15041	246
16815:45	16815	45
16815:61	16815	61
16815:178	16815	178
16815:183	16815	183
17068:18	17068	18
17068:201	17068	201
17068:222	17068	222
20870:113	20870	113
20870:221	20870	221
21359:243	21359	243
21820:31	21820	31
26084:17	26084	17
26084:204	26084	204
29774:88	29774	88
31218:156	31218	156
31290:166	31290	166
35991:311	35991	311
35991:312	35991	312
37501:175	37501	175
47274:23	47274	23
63514:159	63514	159
67336:77	67336	77
67336:82	67336	82
67336:112	67336	112
75261:133	75261	133
109093:16	109093	16
123377:276	123377	276
126185:5	126185	5
177090:2	177090	2
177090:217	177090	217
177090:265	177090	265
185722:186	185722	186
681988:198	681988	198
936605:254	936605	254
10566:199	10566	199
10566:235	10566	235
10566:248	10566	248
14954:54	14954	54
17402:223	17402	223
20085:171	20085	171
24307:253	24307	253
25523:251	25523	251
30760:58	30760	58
63595:259	63595	259
86149:216	86149	216
250895:1	250895	1
250895:268	250895	268

## Sheet: BIO7
Table S4 redundancy analysis for GEA (RDA-GEA)
SNP	LOCUS	POSITION
6645:235	6645	235
395:24	395	24
447:94	447	94
511:159	511	159
511:168	511	168
667:173	667	173
1083:137	1083	137
1358:82	1358	82
3879:41	3879	41
226940:133	226940	133
662055:245	662055	245
1049502:46	1049502	46

## Sheet: BIO18
Table S4 redundancy analysis for GEA (RDA-GEA)
SNP	LOCUS	POSITION
17207:13	17207	13
17207:2	17207	2
17207:213	17207	213
21659:57	21659	57
27059:13	27059	13
27059:55	27059	55
27059:81	27059	81
27059:104	27059	104
27059:132	27059	132
27059:19	27059	19
27059:198	27059	198
27059:217	27059	217
27059:225	27059	225
27059:231	27059	231
27059:234	27059	234
27059:258	27059	258
28312:54	28312	54
28312:208	28312	208
32177:53	32177	53
34569:232	34569	232
37007:176	37007	176
57444:193	57444	193
95412:108	95412	108
108706:114	108706	114
108706:288	108706	288
148404:29	148404	29
5241:365	5241	365
45604:23	45604	23
45604:54	45604	54
45604:98	45604	98
45604:119	45604	119
45604:17	45604	17
102527:45	102527	45
123903:116	123903	116
123903:249	123903	249
123903:253	123903	253
242:13	242	13
465:27	465	27
465:11	465	11
913:38	913	38
913:49	913	49
913:94	913	94
1760:265	1760	265
1958:29	1958	29
2657:173	2657	173
3056:72	3056	72
3056:163	3056	163
3982:4	3982	4
3982:5	3982	5
3982:232	3982	232
4267:2	4267	2
4267:33	4267	33
4267:89	4267	89
5840:208	5840	208
6685:57	6685	57
7236:12	7236	12
8148:103	8148	103
8621:71	8621	71
9910:25	9910	25
9951:168	9951	168
11025:63	11025	63
12311:15	12311	15
12311:67	12311	67
12311:117	12311	117
12311:133	12311	133
12311:139	12311	139
14052:96	14052	96
14589:267	14589	267
14624:94	14624	94
15041:4	15041	4
15041:91	15041	91
16621:3	16621	3
16621:33	16621	33
16815:108	16815	108
16815:11	16815	11
17023:83	17023	83
17384:245	17384	245
17402:4	17402	4
17402:186	17402	186
18665:125	18665	125
19071:48	19071	48
19173:18	19173	18
19481:6	19481	6
20870:169	20870	169
21359:176	21359	176
22425:2	22425	2
23065:352	23065	352
23065:379	23065	379
23394:91	23394	91
26912:266	26912	266
29126:27	29126	27
29126:37	29126	37
29126:113	29126	113
31218:7	31218	7
31482:49	31482	49
31482:89	31482	89
31614:211	31614	211
32439:91	32439	91
32799:225	32799	225
34148:48	34148	48
34148:288	34148	288
35368:48	35368	48
35368:226	35368	226
35991:291	35991	291
36466:104	36466	104
36906:209	36906	209
38789:277	38789	277
45875:31	45875	31
53579:89	53579	89
53579:227	53579	227
53579:284	53579	284
53579:339	53579	339
63193:233	63193	233
67336:52	67336	52
68919:1	68919	1
72737:47	72737	47
72772:363	72772	363
75261:251	75261	251
75475:191	75475	191
75475:248	75475	248
88223:27	88223	27
100928:92	100928	92
100928:128	100928	128
104262:32	104262	32
107218:31	107218	31
113717:142	113717	142
122851:178	122851	178
122851:266	122851	266
123903:241	123903	241
140478:249	140478	249
151916:14	151916	14
154153:62	154153	62
154153:46	154153	46
454768:196	454768	196
591451:173	591451	173
758942:25	758942	25
758942:47	758942	47
758942:72	758942	72
758942:78	758942	78
758942:88	758942	88
117:163	117	163
117:167	117	167
766:127	766	127
1013:35	1013	35
1013:82	1013	82
1013:109	1013	109
1013:112	1013	112
1013:116	1013	116
8804:54	8804	54
17402:132	17402	132
31857:58	31857	58
31857:185	31857	185
54945:215	54945	215
88855:29	88855	29
88855:65	88855	65
88855:86	88855	86
100309:6	100309	6
100309:24	100309	24
100309:37	100309	37
100309:164	100309	164
115679:108	115679	108
123903:27	123903	27
123903:109	123903	109
123903:178	123903	178
123903:227	123903	227
758942:57	758942	57

## Sheet: BIO19
Table S4 redundancy analysis for GEA (RDA-GEA)
SNP	LOCUS	POSITION
11806:4	11806	4
1003:64	1003	64
1514:13	1514	13
2855:16	2855	16
2855:165	2855	165
2855:166	2855	166
3864:236	3864	236
5241:73	5241	73
5662:123	5662	123
7449:24	7449	24
9020:221	9020	221
10778:7	10778	7
10778:102	10778	102
10778:182	10778	182
14052:52	14052	52
14275:64	14275	64
14275:347	14275	347
15051:29	15051	29
15051:38	15051	38
26912:194	26912	194
28953:222	28953	222
30432:293	30432	293
38307:72	38307	72
45977:191	45977	191
65053:78	65053	78
70133:102	70133	102
72759:45	72759	45
102514:188	102514	188
105684:132	105684	132
142076:112	142076	112
160199:67	160199	67
160199:114	160199	114
805:269	805	269
893:61	893	61
1556:163	1556	163
1720:34	1720	34
1720:251	1720	251
2622:6	2622	6
2622:119	2622	119
3177:131	3177	131
3982:111	3982	111
3982:121	3982	121
3982:245	3982	245
3982:291	3982	291
3982:292	3982	292
5241:298	5241	298
7334:26	7334	26
7947:59	7947	59
9356:274	9356	274
9890:33	9890	33
9890:239	9890	239
9890:252	9890	252
10492:222	10492	222
13450:234	13450	234
13808:97	13808	97
14141:85	14141	85
14141:225	14141	225
14141:245	14141	245
15618:58	15618	58
15681:266	15681	266
16195:23	16195	23
17402:51	17402	51
17402:225	17402	225
19071:75	19071	75
19150:34	19150	34
19350:8	19350	8
19482:82	19482	82
19643:268	19643	268
21017:93	21017	93
21661:207	21661	207
21968:266	21968	266
22595:32	22595	32
23211:198	23211	198
23337:2	23337	2
26041:253	26041	253
27059:41	27059	41
27059:205	27059	205
27059:214	27059	214
29280:26	29280	26
29474:249	29474	249
29540:62	29540	62
29774:12	29774	12
29774:42	29774	42
29774:175	29774	175
32003:128	32003	128
32177:115	32177	115
32598:25	32598	25
34240:101	34240	101
34569:47	34569	47
35218:14	35218	14
35218:62	35218	62
35434:65	35434	65
35434:153	35434	153
37782:147	37782	147
38649:44	38649	44
38649:224	38649	224
38649:237	38649	237
38870:202	38870	202
38870:232	38870	232
38888:122	38888	122
38983:78	38983	78
38983:209	38983	209
39656:266	39656	266
42401:66	42401	66
42401:247	42401	247
43794:255	43794	255
44804:255	44804	255
45604:6	45604	6
45930:217	45930	217
47698:72	47698	72
51994:195	51994	195
53009:233	53009	233
54342:205	54342	205
54945:83	54945	83
54945:131	54945	131
57248:343	57248	343
62694:74	62694	74
62694:93	62694	93
69777:226	69777	226
70133:194	70133	194
70541:13	70541	13
70541:33	70541	33
70541:56	70541	56
78845:15	78845	15
79831:208	79831	208
84879:26	84879	26
90454:245	90454	245
97774:119	97774	119
98725:77	98725	77
100944:266	100944	266
104262:18	104262	18
106229:44	106229	44
106229:81	106229	81
106229:108	106229	108
106229:264	106229	264
106229:266	106229	266
106592:252	106592	252
109093:117	109093	117
125767:238	125767	238
128646:9	128646	9
146160:6	146160	6
146160:151	146160	151
147051:198	147051	198
147816:258	147816	258
151050:49	151050	49
160199:187	160199	187
229321:193	229321	193
271968:133	271968	133
680677:4	680677	4
2430:135	2430	135
32799:88	32799	88
447:73	447	73
2385:14	2385	14
2514:321	2514	321
2961:211	2961	211
5583:175	5583	175
78691:49	78691	49
