# Supplementary material for: Conservation genetics and genetic vulnerability of Craigia yunnanensis (Malvaceae), a relict plant species with extremely small populations from Southwest China
Source: Ann Bot. 2025 Oct 30;138(1):88–100. doi: 10.1093/aob/mcaf270 (PMC13409162; doi:10.1093/aob/mcaf270)
Supplement: mcaf270_Supplementary_Data [file mcaf270_supplementary_data.zip › Supplementary Data Table S4.xlsx]

## Sheet: BIO4
SNP	LOCUS	POSITION	P-value
212:128	212	128	4.78276e-09
809:115	809	115	5.38077e-06
1045:207	1045	207	5.38077e-06
1228:118	1228	118	1.51652e-06
1228:130	1228	130	6.85535e-06
1228:174	1228	174	1.2491e-07
1948:82	1948	82	6.62985e-55
2207:62	2207	62	1.19203e-11
2622:120	2622	120	2.22921e-19
2630:239	2630	239	9.37492e-20
3253:167	3253	167	7.58607e-06
3864:237	3864	237	1.18625e-13
3982:234	3982	234	4.54211e-13
3982:236	3982	236	6.40014e-37
3982:292	3982	292	2.25524e-06
4666:243	4666	243	5.1077e-15
7947:14	7947	14	1.11678e-08
9020:114	9020	114	2.56405e-06
9020:171	9020	171	1.79432e-09
9020:191	9020	191	6.1076e-28
9910:116	9910	116	1.16827e-10
9910:175	9910	175	5.09628e-13
9910:210	9910	210	1.17516e-12
10266:123	10266	123	5.29189e-07
10566:12	10566	12	2.21773e-06
10566:33	10566	33	5.20064e-15
10566:61	10566	61	2.24429e-12
10566:236	10566	236	2.1609e-30
10566:249	10566	249	2.37172e-16
11342:204	11342	204	1.48236e-08
11342:210	11342	210	4.82695e-06
11342:235	11342	235	3.81893e-09
11806:41	11806	41	4.19513e-08
11806:123	11806	123	2.19848e-07
11806:158	11806	158	1.7943e-14
12273:73	12273	73	1.42019e-13
12273:121	12273	121	3.32335e-08
12273:205	12273	205	4.41669e-07
12690:46	12690	46	4.95943e-09
12807:72	12807	72	1.25387e-07
12807:171	12807	171	2.20006e-08
13167:88	13167	88	2.83469e-10
13205:106	13205	106	4.48605e-06
13257:65	13257	65	9.4928e-27
13257:100	13257	100	4.35537e-06
13450:235	13450	235	1.33699e-08
14104:15	14104	15	2.11469e-09
14104:72	14104	72	7.36713e-06
14642:301	14642	301	7.36713e-06
14770:183	14770	183	1.02504e-06
14998:112	14998	112	3.45459e-08
15014:72	15014	72	9.80635e-06
15135:249	15135	249	9.80635e-06
15135:266	15135	266	3.45459e-08
15592:248	15592	248	9.02623e-10
15618:217	15618	217	2.72442e-12
16195:120	16195	120	7.18427e-09
16195:196	16195	196	7.45439e-37
16195:237	16195	237	7.10712e-06
16270:188	16270	188	2.64303e-06
17068:91	17068	91	3.27425e-15
17068:181	17068	181	1.31366e-21
17068:202	17068	202	3.14977e-19
17068:223	17068	223	5.20798e-06
17724:16	17724	16	9.41789e-30
17860:203	17860	203	2.79673e-13
18471:194	18471	194	3.11751e-18
18564:247	18564	247	5.20798e-06
18564:267	18564	267	5.20798e-06
19071:76	19071	76	1.08105e-13
19071:233	19071	233	1.04818e-18
19350:81	19350	81	1.22743e-07
19610:65	19610	65	2.50345e-09
19958:245	19958	245	3.59857e-09
20085:24	20085	24	1.89506e-13
20085:35	20085	35	1.27519e-19
20085:81	20085	81	1.67926e-14
20085:261	20085	261	7.06474e-10
20085:262	20085	262	3.69641e-10
20300:69	20300	69	4.94188e-10
20300:120	20300	120	7.77632e-08
20870:222	20870	222	1.06324e-11
20870:263	20870	263	1.06324e-11
20870:277	20870	277	1.34589e-12
21144:225	21144	225	8.0114e-06
21463:275	21463	275	2.46836e-12
21703:268	21703	268	1.54325e-20
21703:287	21703	287	3.16829e-09
21777:156	21777	156	2.98298e-07
22595:33	22595	33	2.20928e-08
22852:62	22852	62	6.8421e-09
23143:33	23143	33	6.01738e-06
23582:199	23582	199	1.75845e-33
23582:227	23582	227	7.10798e-25
23608:169	23608	169	1.18625e-13
23970:92	23970	92	2.04423e-13
23970:93	23970	93	2.04423e-13
23970:190	23970	190	1.16496e-13
23970:242	23970	242	7.77632e-08
23970:262	23970	262	1.58251e-09
23980:266	23980	266	7.81434e-13
24009:79	24009	79	1.08464e-13
24307:16	24307	16	9.31124e-07
24307:73	24307	73	1.28014e-07
24307:178	24307	178	9.32018e-13
24307:259	24307	259	1.73274e-15
24665:73	24665	73	1.61709e-11
25944:7	25944	7	8.44952e-08
27059:206	27059	206	2.18478e-11
27059:215	27059	215	4.44797e-07
27122:100	27122	100	1.62458e-06
27880:252	27880	252	2.03803e-10
28312:55	28312	55	1.10353e-37
28807:215	28807	215	2.79928e-09
28953:42	28953	42	5.11691e-06
28953:239	28953	239	1.60723e-15
29448:99	29448	99	3.27066e-12
29448:227	29448	227	1.52812e-16
29767:219	29767	219	4.19002e-06
30760:59	30760	59	1.99434e-25
31218:50	31218	50	7.21506e-06
31218:274	31218	274	2.42325e-07
32177:116	32177	116	8.83955e-08
32603:171	32603	171	1.73283e-06
32711:259	32711	259	1.18738e-07
33399:276	33399	276	3.27412e-06
34074:179	34074	179	1.10353e-37
34074:277	34074	277	4.82695e-06
34569:64	34569	64	6.18167e-08
35218:258	35218	258	6.96301e-07
36073:31	36073	31	6.82105e-08
36102:74	36102	74	6.39989e-34
36191:129	36191	129	4.60231e-10
36191:197	36191	197	1.14188e-30
36250:101	36250	101	3.7977e-19
36250:235	36250	235	5.50064e-06
36882:83	36882	83	3.18761e-06
37574:220	37574	220	4.41669e-07
38526:132	38526	132	2.26738e-06
38526:196	38526	196	4.70365e-06
38789:148	38789	148	4.11012e-13
39154:165	39154	165	1.85411e-49
39448:83	39448	83	3.21902e-07
40287:127	40287	127	5.40588e-06
41550:251	41550	251	8.91114e-08
42401:48	42401	48	4.13206e-13
42642:158	42642	158	6.36977e-06
43794:21	43794	21	4.89924e-15
43794:63	43794	63	1.13541e-283
43794:175	43794	175	1.13541e-283
45041:330	45041	330	6.96442e-08
45604:55	45604	55	4.56361e-19
45977:232	45977	232	6.16531e-09
45991:117	45991	117	1.89051e-09
46600:8	46600	8	7.77632e-08
46600:11	46600	11	7.77632e-08
47844:129	47844	129	1.94102e-08
47862:194	47862	194	4.58237e-08
49029:81	49029	81	3.03913e-10
49029:134	49029	134	5.00253e-06
49330:21	49330	21	3.37051e-13
53009:30	53009	30	7.77632e-08
53009:91	53009	91	4.49571e-06
53009:253	53009	253	7.77632e-08
54342:118	54342	118	2.45854e-14
54526:87	54526	87	8.0044e-08
54945:84	54945	84	1.13541e-283
54945:132	54945	132	3.35173e-35
55838:259	55838	259	7.26813e-37
57248:344	57248	344	6.91079e-17
65367:23	65367	23	1.58451e-34
65367:24	65367	24	1.37051e-13
65367:38	65367	38	5.65488e-10
65367:101	65367	101	6.31544e-08
65367:215	65367	215	2.1915e-10
66289:225	66289	225	4.59839e-20
67253:227	67253	227	2.59366e-38
67253:284	67253	284	6.43286e-07
67691:49	67691	49	8.44952e-08
67691:50	67691	50	8.44952e-08
67691:105	67691	105	1.44283e-11
67691:174	67691	174	4.44515e-11
67691:180	67691	180	1.7318e-16
67691:189	67691	189	7.77632e-08
67691:191	67691	191	3.08633e-07
67691:216	67691	216	6.01738e-06
67691:239	67691	239	3.89295e-08
67691:263	67691	263	6.92765e-10
67825:181	67825	181	3.16829e-09
68458:217	68458	217	6.01738e-06
70541:14	70541	14	8.61133e-24
70541:34	70541	34	3.71637e-06
70541:57	70541	57	3.71637e-06
71626:268	71626	268	3.71637e-06
72230:6	72230	6	2.10503e-07
72230:20	72230	20	1.22515e-07
72230:98	72230	98	3.68643e-07
72240:100	72240	100	3.49381e-06
72418:31	72418	31	8.44952e-08
72759:46	72759	46	4.23229e-35
73046:104	73046	104	4.78266e-13
74493:217	74493	217	4.19513e-08
75242:345	75242	345	7.06474e-10
75475:116	75475	116	4.51335e-13
80426:206	80426	206	1.18386e-17
81784:258	81784	258	9.25692e-32
81938:91	81938	91	1.09278e-21
84136:260	84136	260	1.41463e-16
85577:191	85577	191	1.49364e-37
85577:211	85577	211	1.5409e-08
86144:213	86144	213	1.27545e-31
87859:201	87859	201	5.92888e-10
95412:220	95412	220	5.92888e-10
97574:233	97574	233	7.1732e-18
97739:91	97739	91	2.37674e-07
97775:84	97775	84	6.51656e-06
98008:24	98008	24	4.19513e-08
98008:201	98008	201	3.56796e-06
98494:42	98494	42	6.01738e-06
98494:208	98494	208	3.31033e-26
98669:313	98669	313	3.31033e-26
98725:78	98725	78	6.01738e-06
100944:267	100944	267	1.13541e-283
101125:59	101125	59	3.02377e-07
101375:373	101375	373	5.52032e-14
103483:69	103483	69	4.49571e-06
103483:74	103483	74	1.39424e-30
103483:276	103483	276	3.0413e-10
104770:190	104770	190	5.04736e-15
105614:237	105614	237	3.92367e-14
105684:133	105684	133	2.68435e-09
106592:253	106592	253	2.61024e-09
107050:29	107050	29	9.55742e-07
108706:112	108706	112	3.13103e-06
109150:38	109150	38	3.13103e-06
111155:120	111155	120	4.70713e-06
111893:207	111893	207	8.44952e-08
121598:160	121598	160	3.13103e-06
123377:223	123377	223	5.20798e-06
124987:252	124987	252	2.92252e-09
142868:93	142868	93	5.20798e-06
142868:197	142868	197	6.16531e-09
143768:20	143768	20	5.51977e-06
143768:168	143768	168	3.71637e-06
148404:30	148404	30	9.14112e-09
155520:256	155520	256	6.31544e-08
160199:63	160199	63	1.29079e-06
160199:68	160199	68	1.90127e-08
160199:186	160199	186	7.77632e-08
160199:244	160199	244	9.73206e-10
162099:271	162099	271	9.73206e-10
176210:167	176210	167	1.659e-06
185722:272	185722	272	8.44952e-08
229321:131	229321	131	1.88925e-07
229321:186	229321	186	1.12352e-09
229321:193	229321	193	6.57412e-18
229321:216	229321	216	1.01809e-06
662055:227	662055	227	1.35514e-06
946969:124	946969	124	1.91098e-08
1097922:180	1097922	180	2.38542e-08
1173889:196	1173889	196	1.138e-13
1174314:329	1174314	329	6.51804e-09

## Sheet: BIO6
SNP	LOCUS	POSITION	P-value
279:19	279	19	6.86539e-07
1045:207	1045	207	3.59705e-08
2622:120	2622	120	3.83113e-05
2767:119	2767	119	3.83113e-05
2855:161	2855	161	3.83113e-05
2855:166	2855	166	0.000746419
2855:167	2855	167	2.02065e-05
3864:66	3864	66	3.83113e-05
3864:237	3864	237	1.07171e-07
3984:266	3984	266	1.9197e-07
4627:32	4627	32	1.9197e-07
4627:150	4627	150	1.9197e-07
5028:126	5028	126	3.83113e-05
6510:125	6510	125	5.41033e-10
7016:27	7016	27	3.83113e-05
7016:92	7016	92	3.83113e-05
7449:241	7449	241	3.83113e-05
7947:14	7947	14	1.21435e-11
10220:95	10220	95	1.83812e-15
10566:23	10566	23	3.83113e-05
10566:96	10566	96	1.62043e-05
10566:99	10566	99	0.000614319
10566:124	10566	124	3.83113e-05
11806:174	11806	174	2.24344e-10
12237:30	12237	30	3.83113e-05
12411:249	12411	249	6.6685e-09
12690:46	12690	46	1.367e-10
12809:70	12809	70	5.68935e-05
13098:17	13098	17	1.48511e-10
13205:106	13205	106	3.83113e-05
13784:124	13784	124	3.83113e-05
14104:72	14104	72	3.83113e-05
14141:43	14141	43	3.83113e-05
14141:55	14141	55	2.79879e-10
14141:180	14141	180	1.21435e-11
14141:183	14141	183	8.41025e-09
14141:186	14141	186	1.21435e-11
14141:195	14141	195	1.21435e-11
14141:216	14141	216	3.83113e-05
14642:301	14642	301	3.83113e-05
14770:246	14770	246	3.83113e-05
14770:266	14770	266	3.83113e-05
14912:121	14912	121	2.68827e-15
15014:72	15014	72	3.83113e-05
16270:188	16270	188	0.00069503
16353:195	16353	195	3.83113e-05
17724:16	17724	16	2.24344e-10
18339:203	18339	203	1.13992e-29
18339:230	18339	230	2.67513e-10
18339:268	18339	268	1.3745e-11
18564:247	18564	247	8.68197e-06
18564:267	18564	267	2.68827e-15
19071:76	19071	76	9.51122e-05
19150:108	19150	108	3.83113e-05
19150:134	19150	134	3.83113e-05
19481:79	19481	79	2.51383e-05
19643:187	19643	187	1.08372e-05
19643:199	19643	199	1.19452e-06
19643:233	19643	233	2.1767e-10
19753:80	19753	80	2.1767e-10
20085:24	20085	24	2.1767e-10
20085:35	20085	35	2.1767e-10
20085:81	20085	81	2.1767e-10
20870:257	20870	257	3.83113e-05
20870:277	20870	277	2.1767e-10
21463:275	21463	275	5.92731e-25
21661:71	21661	71	3.83113e-05
21661:252	21661	252	8.41025e-09
21777:156	21777	156	8.41025e-09
21777:197	21777	197	3.83113e-05
22067:52	22067	52	3.83113e-05
22595:159	22595	159	3.83113e-05
22854:44	22854	44	2.8406e-15
22854:273	22854	273	3.49854e-76
22854:276	22854	276	3.49854e-76
23422:250	23422	250	1.21435e-11
23970:71	23970	71	1.22399e-05
24570:221	24570	221	0.000534995
26210:30	26210	30	2.11928e-10
26665:181	26665	181	3.83113e-05
27059:127	27059	127	2.11928e-10
27059:206	27059	206	2.11928e-10
27059:215	27059	215	0
27059:257	27059	257	0
27122:100	27122	100	2.90057e-08
28041:288	28041	288	2.68827e-15
28953:223	28953	223	2.68827e-15
29280:236	29280	236	1.21435e-11
29474:119	29474	119	2.68827e-15
29767:18	29767	18	2.68827e-15
29767:258	29767	258	2.24344e-10
30432:54	30432	54	2.21698e-10
30432:296	30432	296	0
31098:85	31098	85	2.39442e-75
32003:87	32003	87	8.71182e-07
32603:171	32603	171	4.49744e-05
36102:47	36102	47	3.83113e-05
36191:130	36191	130	2.44676e-15
36250:235	36250	235	1.77162e-37
37007:271	37007	271	2.68383e-77
37574:220	37574	220	2.8406e-15
38307:73	38307	73	2.8406e-15
38526:132	38526	132	2.68827e-15
38789:148	38789	148	3.83113e-05
38789:165	38789	165	3.83113e-05
40498:334	40498	334	1.3745e-11
41550:251	41550	251	3.83113e-05
43395:27	43395	27	3.83113e-05
45977:45	45977	45	3.83113e-05
45977:192	45977	192	1.3745e-11
45977:232	45977	232	3.83113e-05
46393:126	46393	126	9.7098e-12
47689:42	47689	42	9.7098e-12
47844:129	47844	129	9.7098e-12
49029:81	49029	81	3.83113e-05
49029:134	49029	134	2.8406e-15
49330:21	49330	21	6.70342e-06
49759:194	49759	194	9.18921e-21
52580:38	52580	38	1.11576e-05
53009:253	53009	253	3.83113e-05
54342:118	54342	118	3.83113e-05
54945:84	54945	84	3.83113e-05
54945:132	54945	132	2.67513e-10
55838:259	55838	259	3.83113e-05
65053:12	65053	12	3.83113e-05
66362:101	66362	101	3.83113e-05
66662:110	66662	110	3.83113e-05
67691:174	67691	174	2.61484e-10
67691:191	67691	191	3.83113e-05
68919:57	68919	57	1.83812e-15
68919:255	68919	255	3.83113e-05
68919:280	68919	280	1.3745e-11
68919:338	68919	338	8.54931e-11
68919:360	68919	360	8.54931e-11
69777:267	69777	267	1.3745e-11
70133:127	70133	127	0
70541:57	70541	57	1.18149e-11
71626:268	71626	268	2.04394e-09
72230:6	72230	6	3.83113e-05
72759:46	72759	46	7.68739e-06
73680:262	73680	262	2.8406e-15
74493:217	74493	217	1.21435e-11
75132:101	75132	101	1.21435e-11
75132:125	75132	125	0.000699426
75640:51	75640	51	9.7098e-12
75640:60	75640	60	0.000581985
75640:162	75640	162	2.44676e-15
76142:249	76142	249	3.83113e-05
79716:65	79716	65	3.83113e-05
79716:298	79716	298	0.000616313
81784:258	81784	258	2.68827e-15
85577:191	85577	191	2.8406e-15
85577:211	85577	211	1.88702e-37
88223:20	88223	20	3.83113e-05
88223:90	88223	90	3.83113e-05
89739:262	89739	262	3.83113e-05
95412:220	95412	220	3.83113e-05
98008:24	98008	24	3.83113e-05
98494:42	98494	42	3.83113e-05
98494:208	98494	208	1.31427e-06
98669:109	98669	109	3.83113e-05
98669:324	98669	324	2.99531e-14
98725:78	98725	78	3.83113e-05
98826:25	98826	25	3.83113e-05
99849:274	99849	274	2.68827e-15
100944:104	100944	104	3.83113e-05
100944:267	100944	267	3.83113e-05
101644:115	101644	115	1.18149e-11
104262:179	104262	179	9.75588e-45
104641:283	104641	283	3.83113e-05
105684:133	105684	133	3.63967e-11
106786:168	106786	168	0
107050:99	107050	99	5.64772e-10
109093:104	109093	104	1.07492e-05
109093:114	109093	114	4.78811e-45
111349:249	111349	249	1.72124e-07
111349:253	111349	253	0.000661679
114960:14	114960	14	3.83113e-05
123377:223	123377	223	2.73096e-05
142391:52	142391	52	3.83113e-05
155520:256	155520	256	1.04585e-31
155520:267	155520	267	3.83113e-05
160199:40	160199	40	3.83113e-05
160199:63	160199	63	2.68827e-15
160199:89	160199	89	6.35834e-06
160199:186	160199	186	3.83113e-05
160199:242	160199	242	3.83113e-05
160199:244	160199	244	3.83113e-05
185722:266	185722	266	2.20902e-06
185722:272	185722	272	0.000599726
229321:131	229321	131	3.83113e-05
229321:193	229321	193	3.83113e-05
229321:216	229321	216	1.76691e-05
662055:227	662055	227	5.23545e-09
785708:26	785708	26	1.68689e-05
785708:41	785708	41	0
1158016:21	1158016	21	3.16294e-10
1173889:196	1173889	196	3.83113e-05
1174314:133	1174314	133	9.7098e-12
1174314:329	1174314	329	3.83113e-05

## Sheet: BIO7
SNP	LOCUS	POSITION	P-value
212:128	212	128	5.30736e-08
809:115	809	115	8.6631e-05
1045:207	1045	207	1.37819e-26
2207:62	2207	62	5.18225e-05
2622:120	2622	120	7.87152e-09
2855:161	2855	161	3.03076e-10
2855:166	2855	166	8.55889e-06
2855:167	2855	167	1.14812e-11
3253:167	3253	167	2.11664e-12
3864:237	3864	237	8.82627e-05
4627:32	4627	32	5.04846e-13
4666:243	4666	243	1.02697e-07
6349:28	6349	28	5.90012e-05
7947:14	7947	14	8.23111e-05
9020:191	9020	191	5.54936e-05
9890:253	9890	253	2.86667e-05
9910:116	9910	116	2.86667e-05
9910:175	9910	175	2.86667e-05
9910:210	9910	210	2.49387e-13
10566:12	10566	12	4.3146e-08
10566:33	10566	33	3.48301e-09
10566:236	10566	236	1.24921e-05
11342:204	11342	204	1.99517e-06
11342:210	11342	210	2.41962e-05
11342:235	11342	235	9.34632e-11
11806:123	11806	123	7.88359e-15
11806:174	11806	174	1.53769e-08
12690:46	12690	46	1.24243e-06
12807:171	12807	171	1.4778e-06
13167:88	13167	88	9.2843e-09
13205:106	13205	106	1.48346e-06
13257:65	13257	65	4.09675e-12
13257:100	13257	100	4.42392e-05
13784:124	13784	124	1.44167e-07
14104:15	14104	15	8.64679e-06
14104:72	14104	72	3.718e-08
14642:301	14642	301	5.95759e-06
14770:183	14770	183	2.56165e-05
14912:121	14912	121	4.75883e-06
14998:112	14998	112	3.19757e-05
15014:72	15014	72	4.39245e-21
15135:249	15135	249	1.29221e-05
15135:266	15135	266	2.15173e-07
15592:248	15592	248	6.80162e-05
15618:217	15618	217	6.80162e-05
16195:120	16195	120	9.50971e-06
16195:196	16195	196	2.5933e-07
16195:237	16195	237	2.5933e-07
16270:188	16270	188	1.01009e-08
17068:181	17068	181	9.27302e-11
17068:202	17068	202	5.21453e-05
17068:223	17068	223	7.23249e-06
17724:16	17724	16	4.67921e-09
17860:203	17860	203	9.50971e-06
18564:247	18564	247	1.33149e-06
18564:267	18564	267	5.90333e-14
19071:76	19071	76	3.30022e-08
19071:233	19071	233	8.20369e-05
19150:108	19150	108	1.30871e-07
19150:134	19150	134	3.72621e-05
19350:81	19350	81	1.33149e-06
19610:65	19610	65	1.33149e-06
19643:187	19643	187	1.21722e-12
19643:199	19643	199	2.5933e-07
20085:24	20085	24	1.4256e-06
20085:35	20085	35	5.09014e-08
20085:81	20085	81	7.02852e-08
20870:222	20870	222	1.25697e-11
20870:257	20870	257	2.13894e-07
20870:263	20870	263	6.46767e-05
20870:277	20870	277	3.57865e-06
21144:225	21144	225	7.2706e-07
21463:275	21463	275	3.06874e-08
21661:71	21661	71	6.988e-07
21661:252	21661	252	1.54235e-08
21777:156	21777	156	2.5933e-07
21777:197	21777	197	2.5933e-07
22543:104	22543	104	6.80004e-08
22852:62	22852	62	5.95759e-06
23143:33	23143	33	2.6759e-05
23422:250	23422	250	8.70906e-14
23582:199	23582	199	9.37977e-07
23608:169	23608	169	7.03183e-06
23970:71	23970	71	7.03183e-06
23970:92	23970	92	2.04526e-07
23970:93	23970	93	1.48346e-06
23970:242	23970	242	1.5262e-28
23980:266	23980	266	3.96594e-21
24307:16	24307	16	3.27016e-12
24307:73	24307	73	3.79828e-11
24307:178	24307	178	3.79828e-11
24307:259	24307	259	7.63778e-05
24665:73	24665	73	1.54235e-08
26665:181	26665	181	2.68627e-08
27059:206	27059	206	8.12025e-05
27059:215	27059	215	3.79828e-11
27122:100	27122	100	5.96756e-12
27880:252	27880	252	5.79744e-06
28312:55	28312	55	5.79744e-06
28953:42	28953	42	5.79744e-06
28953:239	28953	239	5.79744e-06
29448:99	29448	99	5.79744e-06
29448:227	29448	227	5.79744e-06
29474:119	29474	119	6.80162e-05
30432:119	30432	119	1.25705e-13
30432:296	30432	296	4.03472e-07
30536:33	30536	33	3.40493e-05
31098:85	31098	85	3.40493e-05
32003:87	32003	87	1.67411e-07
32603:171	32603	171	1.61376e-08
32711:259	32711	259	1.60178e-05
34074:179	34074	179	1.42756e-05
34074:277	34074	277	7.20518e-05
34569:64	34569	64	4.84447e-42
35218:63	35218	63	1.70044e-06
35218:258	35218	258	3.1962e-10
36073:31	36073	31	2.63435e-06
36102:74	36102	74	5.94704e-12
36191:130	36191	130	5.61215e-05
36191:197	36191	197	1.31926e-05
36250:101	36250	101	2.95228e-05
36250:235	36250	235	3.03453e-06
37574:220	37574	220	4.11454e-05
38526:132	38526	132	3.5266e-05
38526:196	38526	196	4.84447e-42
38789:148	38789	148	1.24243e-06
39154:165	39154	165	5.27879e-07
40287:127	40287	127	7.50526e-06
40391:45	40391	45	1.27395e-09
41550:251	41550	251	4.7897e-08
42401:48	42401	48	8.76499e-26
42642:158	42642	158	9.28377e-16
43395:27	43395	27	1.92802e-05
43794:21	43794	21	8.97816e-12
43794:175	43794	175	6.52858e-21
45977:232	45977	232	9.13492e-05
45991:117	45991	117	2.48838e-05
46600:8	46600	8	5.11581e-06
46600:11	46600	11	5.11581e-06
47844:129	47844	129	5.11581e-06
47862:194	47862	194	8.55889e-06
49029:81	49029	81	7.10099e-17
49029:134	49029	134	2.88388e-07
49330:21	49330	21	1.52051e-05
52580:38	52580	38	1.54235e-08
53009:30	53009	30	1.54235e-08
53009:91	53009	91	2.23895e-06
53009:253	53009	253	8.18475e-07
54342:118	54342	118	1.43924e-08
54945:84	54945	84	1.29018e-06
54945:132	54945	132	7.2684e-10
55838:259	55838	259	1.54235e-08
57248:344	57248	344	1.54235e-08
65367:101	65367	101	5.95759e-06
65367:215	65367	215	5.61248e-06
66289:225	66289	225	1.83464e-06
66662:110	66662	110	6.30607e-42
67253:227	67253	227	1.38073e-18
67253:284	67253	284	2.76881e-09
67691:49	67691	49	4.87469e-16
67691:50	67691	50	3.4771e-05
67691:174	67691	174	9.90741e-05
67691:180	67691	180	1.35545e-08
67691:189	67691	189	3.00063e-09
67691:191	67691	191	2.0578e-21
67691:216	67691	216	1.08025e-42
67691:239	67691	239	1.61376e-08
67691:263	67691	263	1.61376e-08
67825:181	67825	181	6.75298e-06
68919:57	68919	57	1.50792e-05
68919:255	68919	255	2.27653e-08
68919:338	68919	338	1.54235e-08
69777:267	69777	267	5.39485e-06
70133:127	70133	127	1.48346e-06
70541:57	70541	57	4.27869e-07
71626:268	71626	268	1.21913e-08
72230:6	72230	6	1.48346e-06
72418:31	72418	31	1.9998e-21
72759:46	72759	46	9.84722e-07
73680:262	73680	262	9.91651e-05
74493:217	74493	217	9.84722e-07
75242:345	75242	345	9.84722e-07
75475:116	75475	116	1.29018e-06
79716:298	79716	298	9.69042e-05
81784:258	81784	258	7.69849e-07
85577:191	85577	191	2.79992e-06
85577:211	85577	211	1.81649e-05
86144:213	86144	213	1.61376e-08
87859:201	87859	201	2.24241e-15
95412:220	95412	220	2.98231e-11
97574:233	97574	233	5.50247e-10
97739:91	97739	91	1.35545e-08
97775:84	97775	84	2.51088e-05
98008:24	98008	24	8.98177e-05
98494:42	98494	42	3.44689e-28
98494:208	98494	208	4.20197e-06
98669:109	98669	109	8.65725e-07
98669:313	98669	313	2.24241e-15
98669:324	98669	324	3.89091e-07
98725:78	98725	78	5.25536e-10
99849:274	99849	274	2.27653e-08
100944:104	100944	104	2.27653e-08
100944:267	100944	267	7.03183e-06
103483:69	103483	69	9.27709e-09
103483:276	103483	276	6.73559e-06
104770:190	104770	190	2.45204e-05
105684:133	105684	133	9.2843e-09
106592:253	106592	253	1.65169e-05
107050:29	107050	29	1.48346e-06
108706:112	108706	112	2.5672e-22
111155:120	111155	120	2.5672e-22
121598:160	121598	160	1.48346e-06
123377:223	123377	223	7.56486e-07
143768:20	143768	20	3.43684e-08
143768:168	143768	168	1.16841e-06
147051:199	147051	199	9.65547e-10
148404:30	148404	30	7.96607e-06
155520:256	155520	256	2.29192e-14
160199:63	160199	63	1.25658e-05
160199:68	160199	68	1.92441e-09
160199:186	160199	186	1.43476e-05
160199:244	160199	244	1.43476e-05
185722:272	185722	272	7.84492e-05
229321:56	229321	56	1.61376e-08
229321:131	229321	131	1.83377e-05
229321:193	229321	193	1.33149e-06
229321:216	229321	216	1.33149e-06
662055:227	662055	227	6.75385e-08
1173889:196	1173889	196	9.84722e-07
1174314:133	1174314	133	1.35545e-08
1174314:329	1174314	329	8.46633e-06

## Sheet: BIO18
SNP	LOCUS	POSITION	P-value
53:272	53	272	1.70441e-08
212:275	212	275	3.83874e-07
279:19	279	19	2.08999e-13
465:83	465	83	4.59225e-07
670:176	670	176	4.59225e-07
893:62	893	62	0.000192477
913:39	913	39	6.16614e-07
913:95	913	95	2.04896e-08
1228:118	1228	118	2.4929e-06
1228:119	1228	119	1.84261e-05
1556:253	1556	253	5.74875e-05
1663:70	1663	70	8.3707e-06
1667:15	1667	15	4.59225e-07
1667:69	1667	69	0.000114963
1929:132	1929	132	1.70441e-08
1948:78	1948	78	1.70441e-08
1948:82	1948	82	1.70441e-08
1948:191	1948	191	0.000139767
2207:62	2207	62	2.03372e-07
2622:7	2622	7	1.31148e-16
2693:182	2693	182	1.28455e-36
2767:45	2767	45	1.70441e-08
2767:96	2767	96	4.6117e-05
2767:119	2767	119	0.000304402
2767:319	2767	319	1.60751e-11
2855:161	2855	161	0.00022256
2855:166	2855	166	3.7806e-19
2855:167	2855	167	3.7806e-19
2931:75	2931	75	3.7806e-19
3105:88	3105	88	0.000465074
3105:125	3105	125	1.70441e-08
3864:66	3864	66	0.000452194
3864:237	3864	237	2.23468e-06
3941:279	3941	279	1.05551e-16
3982:29	3982	29	1.70441e-08
3982:53	3982	53	4.59225e-07
3982:122	3982	122	4.59225e-07
3982:186	3982	186	0.00058346
3982:204	3982	204	2.45806e-07
3982:225	3982	225	1.70441e-08
3982:234	3982	234	2.43442e-08
3982:236	3982	236	5.72395e-07
3982:292	3982	292	2.13852e-08
3984:206	3984	206	7.49301e-09
3984:266	3984	266	1.70441e-08
4627:32	4627	32	1.51443e-18
4627:105	4627	105	2.53636e-24
4627:150	4627	150	1.23029e-06
5028:70	5028	70	1.54049e-07
5028:117	5028	117	0.000973946
5028:118	5028	118	0.000521448
5028:126	5028	126	7.98747e-05
5028:136	5028	136	2.18444e-07
5028:149	5028	149	7.26267e-05
5028:214	5028	214	6.82869e-07
5241:25	5241	25	4.59225e-07
5241:74	5241	74	1.05522e-05
5241:84	5241	84	2.54083e-05
5241:91	5241	91	2.65238e-05
5241:99	5241	99	2.65238e-05
5241:113	5241	113	4.45828e-05
5241:131	5241	131	4.45828e-05
5241:255	5241	255	4.36872e-08
5241:299	5241	299	5.34951e-06
5241:333	5241	333	8.41454e-06
5241:366	5241	366	0.000278241
5662:124	5662	124	5.70747e-12
6349:64	6349	64	0.000272017
6510:63	6510	63	7.93105e-07
6510:122	6510	122	1.70441e-08
6510:125	6510	125	1.64685e-16
6895:22	6895	22	4.59225e-07
6916:81	6916	81	1.70441e-08
7016:27	7016	27	2.60215e-16
7016:30	7016	30	6.19478e-06
7016:92	7016	92	1.53233e-15
7016:128	7016	128	5.59072e-09
7016:138	7016	138	7.39319e-05
7016:168	7016	168	8.7237e-08
7072:185	7072	185	1.88724e-06
7449:241	7449	241	9.54152e-07
8148:200	8148	200	0.000990923
8800:11	8800	11	0.000468103
8804:58	8804	58	1.70441e-08
8804:70	8804	70	0.00052262
8804:98	8804	98	0.00052262
8804:106	8804	106	0.000433935
8804:226	8804	226	0.00016495
8804:277	8804	277	0.000712239
8804:284	8804	284	0.00052262
8930:100	8930	100	0.00052262
9020:25	9020	25	0.00049404
9020:222	9020	222	0.000103241
9356:275	9356	275	2.43298e-08
9580:33	9580	33	0.000273586
9580:67	9580	67	5.06288e-06
9580:115	9580	115	1.52595e-12
9580:123	9580	123	1.70441e-08
9910:73	9910	73	0.0003408
9910:114	9910	114	1.70441e-08
10220:95	10220	95	2.21037e-05
10220:203	10220	203	1.70441e-08
10566:23	10566	23	9.14473e-07
10566:96	10566	96	1.71386e-07
10566:99	10566	99	3.43591e-06
10566:120	10566	120	9.70659e-07
10566:124	10566	124	1.98103e-16
10566:238	10566	238	3.47047e-06
10566:275	10566	275	0.000103241
10778:40	10778	40	1.36909e-18
10778:50	10778	50	2.52949e-16
10778:78	10778	78	1.36909e-18
10778:103	10778	103	4.59225e-07
10778:170	10778	170	1.36909e-18
10778:236	10778	236	1.80536e-06
10903:95	10903	95	3.95769e-06
10903:222	10903	222	1.70441e-08
11025:72	11025	72	1.74758e-05
11229:48	11229	48	0.000346559
11382:132	11382	132	0.000774298
11737:224	11737	224	1.70441e-08
11806:174	11806	174	1.70441e-08
12036:166	12036	166	1.70441e-08
12036:188	12036	188	1.14172e-05
12237:30	12237	30	0.00052598
12411:216	12411	216	0.00032465
12411:249	12411	249	0.000765555
12468:131	12468	131	3.13282e-24
12690:46	12690	46	5.20088e-06
12809:70	12809	70	1.28367e-05
13072:214	13072	214	2.07026e-15
13098:17	13098	17	1.70441e-08
13205:75	13205	75	1.64685e-16
13205:96	13205	96	0.000151638
13450:235	13450	235	3.69433e-47
13784:124	13784	124	0.000213739
14052:15	14052	15	0.000839863
14052:23	14052	23	1.87263e-16
14052:33	14052	33	0.000341427
14052:127	14052	127	1.55911e-18
14141:17	14141	17	0.000265092
14141:22	14141	22	0.000177161
14141:43	14141	43	2.26992e-05
14141:55	14141	55	7.09149e-07
14141:79	14141	79	0.000265092
14141:86	14141	86	2.44547e-08
14141:177	14141	177	3.13282e-24
14141:180	14141	180	2.83087e-05
14141:183	14141	183	1.70441e-08
14141:186	14141	186	1.70441e-08
14141:193	14141	193	0.000511593
14141:195	14141	195	7.85582e-07
14141:202	14141	202	0.000642837
14141:213	14141	213	1.11202e-10
14141:216	14141	216	1.6018e-16
14141:226	14141	226	0.000315247
14141:246	14141	246	0.000201837
14275:65	14275	65	9.81287e-09
14275:294	14275	294	1.6018e-16
14589:268	14589	268	1.6018e-16
14642:95	14642	95	1.6018e-16
14642:301	14642	301	0.000642837
14768:256	14768	256	1.6018e-16
14770:246	14770	246	6.18347e-05
14770:266	14770	266	1.23516e-10
14798:120	14798	120	1.6018e-16
14798:198	14798	198	0.000201837
14824:260	14824	260	0.000201837
14829:42	14829	42	1.42662e-06
14829:223	14829	223	1.96767e-05
14829:283	14829	283	7.86214e-08
14912:78	14912	78	0.000704247
14912:121	14912	121	7.86694e-25
14935:6	14935	6	1.70441e-08
14935:44	14935	44	2.87197e-16
14935:116	14935	116	2.87197e-16
15014:72	15014	72	2.59095e-05
15135:192	15135	192	1.70441e-08
15257:195	15257	195	1.70441e-08
15282:161	15282	161	0.000330507
15618:59	15618	59	1.70441e-08
16270:188	16270	188	0.000291075
16270:194	16270	194	3.54751e-24
16353:195	16353	195	8.5575e-07
16541:169	16541	169	8.5575e-07
17207:14	17207	14	0.00052262
17402:52	17402	52	3.22869e-117
17402:210	17402	210	0.000524581
17860:203	17860	203	0.000274678
17860:227	17860	227	0.000274678
18269:68	18269	68	6.79063e-16
18339:203	18339	203	2.86959e-05
18339:224	18339	224	1.24231e-06
18339:230	18339	230	4.59225e-07
18339:268	18339	268	1.91178e-07
18564:227	18564	227	3.22869e-117
18564:247	18564	247	1.28171e-08
18564:267	18564	267	1.51443e-18
18911:10	18911	10	0.000528997
19150:35	19150	35	2.56532e-06
19150:108	19150	108	3.58521e-10
19150:134	19150	134	0.000493275
19270:68	19270	68	0.00082657
19350:32	19350	32	7.48123e-06
19481:79	19481	79	3.89997e-07
19482:83	19482	83	0.000587851
19520:64	19520	64	0.000418814
19643:187	19643	187	0.000832793
19643:199	19643	199	0.000306759
19643:233	19643	233	1.08894e-05
19643:263	19643	263	1.70441e-08
19753:80	19753	80	1.63123e-16
19753:112	19753	112	1.70441e-08
19753:270	19753	270	1.63123e-16
19958:245	19958	245	1.63123e-16
20003:47	20003	47	4.45828e-05
20085:24	20085	24	0
20085:35	20085	35	0
20085:81	20085	81	0.000124875
20300:59	20300	59	0.000899086
20870:257	20870	257	2.0089e-08
20870:277	20870	277	3.13282e-24
20947:185	20947	185	3.13282e-24
21463:27	21463	27	4.59225e-07
21463:275	21463	275	4.59225e-07
21661:71	21661	71	0.000303614
21661:208	21661	208	0.000893696
21661:252	21661	252	1.36909e-18
21777:150	21777	150	1.51787e-05
21777:197	21777	197	4.59225e-07
21820:65	21820	65	1.05522e-05
21820:99	21820	99	3.13282e-24
22054:93	22054	93	3.13282e-24
22067:52	22067	52	1.64685e-16
22173:180	22173	180	0.000838056
22173:181	22173	181	1.73583e-16
22173:189	22173	189	2.85866e-07
22173:217	22173	217	4.59225e-07
22425:46	22425	46	0.000277702
22446:39	22446	39	1.78131e-06
22479:160	22479	160	0
22479:268	22479	268	6.41347e-127
22595:33	22595	33	1.70441e-08
22595:159	22595	159	2.80159e-24
22673:261	22673	261	0.000617391
22852:8	22852	8	4.87539e-56
22852:198	22852	198	0.000184872
22854:44	22854	44	0.000435211
22854:273	22854	273	7.81181e-119
22854:276	22854	276	3.54751e-24
23143:159	23143	159	4.35561e-10
23158:39	23158	39	3.54751e-24
23422:250	23422	250	0.000166676
23608:117	23608	117	3.13282e-24
23608:125	23608	125	1.70441e-08
23608:273	23608	273	1.70441e-08
23970:11	23970	11	3.03168e-10
23970:71	23970	71	1.55911e-18
23970:262	23970	262	8.79534e-06
24009:228	24009	228	8.79534e-06
24307:8	24307	8	8.79534e-06
24565:93	24565	93	8.79534e-06
24565:257	24565	257	1.70441e-08
24565:273	24565	273	8.87788e-05
24570:221	24570	221	1.70441e-08
24665:8	24665	8	1.70441e-08
24665:73	24665	73	0.00052598
24778:278	24778	278	6.03414e-17
24778:279	24778	279	1.55911e-18
25125:268	25125	268	1.70441e-08
25267:117	25267	117	7.39541e-05
25875:236	25875	236	8.82335e-05
25925:160	25925	160	6.93761e-06
25944:7	25944	7	1.20854e-18
25944:101	25944	101	1.20854e-18
26210:30	26210	30	1.20854e-18
26665:83	26665	83	1.70441e-08
26665:181	26665	181	2.46357e-05
26846:90	26846	90	3.54751e-24
27059:14	27059	14	4.59225e-07
27059:42	27059	42	4.59225e-07
27059:56	27059	56	4.59225e-07
27059:78	27059	78	2.41247e-08
27059:82	27059	82	6.40242e-41
27059:127	27059	127	0.000121984
27059:128	27059	128	2.08998e-05
27059:133	27059	133	6.17517e-05
27059:191	27059	191	4.59225e-07
27059:199	27059	199	4.64325e-05
27059:226	27059	226	1.70441e-08
27059:232	27059	232	1.70441e-08
27059:235	27059	235	1.70441e-08
27059:257	27059	257	1.87263e-16
27059:259	27059	259	1.70441e-08
27122:100	27122	100	2.80347e-06
27122:228	27122	228	0.000939888
27482:41	27482	41	4.59225e-07
27938:33	27938	33	4.59225e-07
27938:36	27938	36	1.70441e-08
27938:55	27938	55	1.70441e-08
27938:71	27938	71	0.000509571
28041:288	28041	288	4.59225e-07
28312:209	28312	209	2.43298e-08
28953:42	28953	42	1.70441e-08
28953:223	28953	223	1.87263e-16
28953:239	28953	239	1.70441e-08
29098:130	29098	130	2.53636e-24
29280:236	29280	236	1.70441e-08
29280:261	29280	261	4.83029e-09
29474:119	29474	119	2.96894e-05
29678:161	29678	161	7.4667e-29
29767:18	29767	18	0.000183389
29767:258	29767	258	2.2248e-12
29774:43	29774	43	3.43591e-06
29774:179	29774	179	1.55911e-18
30071:161	30071	161	3.18372e-14
30432:54	30432	54	5.65446e-38
30432:294	30432	294	4.13754e-25
30432:296	30432	296	2.15026e-23
30556:134	30556	134	2.17975e-15
30556:220	30556	220	2.0834e-10
30760:184	30760	184	4.83029e-09
30760:257	30760	257	6.91076e-25
30887:146	30887	146	1.55911e-18
31098:85	31098	85	1.22061e-12
31218:187	31218	187	0
31218:268	31218	268	4.59225e-07
31464:9	31464	9	0.000446905
31464:22	31464	22	0.000446905
31482:95	31482	95	0.000446905
31482:105	31482	105	0.000446905
31976:243	31976	243	1.36909e-18
32003:87	32003	87	1.03344e-16
32603:171	32603	171	4.74417e-11
32799:9	32799	9	0.000192209
32799:51	32799	51	1.70441e-08
32799:114	32799	114	2.36894e-19
33041:114	33041	114	1.52981e-06
33399:276	33399	276	1.70441e-08
33895:14	33895	14	5.26122e-14
33911:24	33911	24	9.89618e-06
33911:220	33911	220	3.54751e-24
34456:214	34456	214	4.59225e-07
34456:221	34456	221	1.36909e-18
34569:48	34569	48	1.81013e-05
34569:233	34569	233	1.36909e-18
34981:48	34981	48	1.48232e-08
35144:59	35144	59	8.76883e-05
35173:210	35173	210	1.90307e-06
35218:64	35218	64	1.20854e-18
35218:100	35218	100	6.33307e-07
35991:290	35991	290	2.80159e-24
36049:216	36049	216	0.000537495
36102:47	36102	47	0.000302766
36163:98	36163	98	0.000284527
36191:120	36191	120	1.70441e-08
36191:130	36191	130	1.70441e-08
36250:235	36250	235	1.80536e-06
36844:62	36844	62	3.13282e-24
36844:110	36844	110	8.82341e-07
36844:172	36844	172	8.82341e-07
36844:210	36844	210	2.17942e-05
36882:159	36882	159	0.000139324
37007:177	37007	177	7.83831e-05
37007:271	37007	271	0.000865326
37067:100	37067	100	3.24612e-05
37574:220	37574	220	3.24612e-05
37782:166	37782	166	4.23242e-05
37834:222	37834	222	3.54751e-24
38307:73	38307	73	9.71305e-64
38526:132	38526	132	1.70441e-08
38649:45	38649	45	1.70441e-08
38649:225	38649	225	1.70441e-08
38789:148	38789	148	3.899e-09
38789:165	38789	165	1.70441e-08
38870:76	38870	76	4.59225e-07
38870:102	38870	102	1.20246e-12
38870:291	38870	291	1.70441e-08
38888:123	38888	123	5.90795e-08
38888:165	38888	165	7.14127e-31
38983:79	38983	79	1.70441e-08
38983:210	38983	210	1.70441e-08
39351:53	39351	53	3.67688e-05
39656:267	39656	267	0.000378804
40391:150	40391	150	6.94228e-05
40491:195	40491	195	0.000807984
40498:325	40498	325	0.000714344
40498:334	40498	334	0.000714344
40776:102	40776	102	1.70441e-08
41080:172	41080	172	0.000390389
41550:251	41550	251	5.07235e-37
41649:263	41649	263	1.70441e-08
42401:56	42401	56	1.70441e-08
42401:96	42401	96	3.13282e-24
42401:97	42401	97	0.000203529
42401:117	42401	117	4.59225e-07
42471:123	42471	123	4.59225e-07
42471:184	42471	184	4.59225e-07
42556:65	42556	65	4.59225e-07
42556:260	42556	260	1.70441e-08
42642:156	42642	156	1.36909e-18
43075:177	43075	177	4.6714e-05
43395:27	43395	27	4.86704e-69
43794:247	43794	247	6.8182e-12
43794:248	43794	248	1.70441e-08
44043:37	44043	37	8.52944e-24
44043:92	44043	92	0
44043:115	44043	115	7.6483e-06
44043:124	44043	124	1.57434e-05
44804:256	44804	256	1.78101e-69
44874:247	44874	247	1.29349e-10
45033:134	45033	134	1.4958e-05
45604:7	45604	7	1.4958e-05
45604:24	45604	24	0.000722043
45604:99	45604	99	1.4958e-05
45604:120	45604	120	3.36598e-14
45604:171	45604	171	5.75008e-06
45930:218	45930	218	7.16944e-07
45977:45	45977	45	2.76956e-05
45977:192	45977	192	7.11453e-07
45977:232	45977	232	0.00032534
46154:96	46154	96	8.30759e-11
46154:266	46154	266	1.70441e-08
46393:126	46393	126	6.72759e-07
46600:52	46600	52	1.29494e-06
46600:79	46600	79	4.59225e-07
47224:216	47224	216	1.70441e-08
47274:113	47274	113	0.000284978
47274:343	47274	343	3.65005e-56
47689:42	47689	42	1.70441e-08
47689:193	47689	193	4.622e-14
47698:10	47698	10	3.37846e-11
47698:243	47698	243	0.00052598
47698:255	47698	255	5.25443e-12
47844:129	47844	129	4.59225e-07
49029:81	49029	81	8.82341e-07
49029:134	49029	134	3.02149e-10
49330:21	49330	21	1.70441e-08
49759:194	49759	194	1.90307e-06
50696:113	50696	113	3.13282e-24
52580:38	52580	38	1.70441e-08
52580:127	52580	127	1.70441e-08
52580:130	52580	130	1.71653e-08
52580:245	52580	245	0.000288286
52580:262	52580	262	2.61707e-06
53009:234	53009	234	0.000373431
53579:228	53579	228	3.43591e-06
54342:118	54342	118	0.000159253
54342:206	54342	206	1.70441e-08
54466:204	54466	204	7.61104e-10
54945:69	54945	69	5.37337e-08
54945:132	54945	132	6.70331e-31
55492:120	55492	120	2.78943e-05
55838:196	55838	196	1.51589e-26
59506:190	59506	190	5.24812e-17
62694:94	62694	94	8.68821e-35
63595:17	63595	17	3.73837e-08
65053:12	65053	12	1.62262e-17
65053:79	65053	79	5.84296e-11
65053:109	65053	109	0
65367:101	65367	101	1.45301e-06
66289:9	66289	9	1.45301e-06
66289:269	66289	269	1.98986e-16
66362:101	66362	101	1.70441e-08
66662:29	66662	29	4.59225e-07
66662:110	66662	110	0.000329881
66754:75	66754	75	7.05391e-06
66754:87	66754	87	1.37786e-06
66754:88	66754	88	5.26716e-21
66754:259	66754	259	0.000460783
67253:207	67253	207	1.29035e-10
67691:131	67691	131	4.59225e-07
67691:176	67691	176	1.29035e-10
67691:191	67691	191	3.29194e-05
67691:216	67691	216	0
67691:262	67691	262	0
67691:278	67691	278	3.22869e-117
67825:200	67825	200	7.02065e-10
68458:246	68458	246	5.76665e-05
68919:36	68919	36	5.45754e-27
68919:57	68919	57	1.70441e-08
68919:91	68919	91	1.70441e-08
68919:255	68919	255	2.65717e-16
68919:280	68919	280	3.18814e-11
68919:338	68919	338	7.59071e-06
68919:360	68919	360	3.19799e-21
69626:129	69626	129	1.78101e-69
69777:267	69777	267	2.03064e-08
70133:127	70133	127	4.59225e-07
70133:195	70133	195	1.09072e-05
70541:14	70541	14	4.59225e-07
70541:34	70541	34	0.00022256
70541:57	70541	57	8.68214e-06
70541:153	70541	153	1.32376e-09
71626:268	71626	268	0.000700727
71975:79	71975	79	1.42965e-13
72230:6	72230	6	1.70441e-08
72240:63	72240	63	0.000754985
72294:271	72294	271	4.59225e-07
72723:210	72723	210	1.20854e-18
72759:46	72759	46	8.68629e-08
72772:41	72772	41	0.000531163
72772:54	72772	54	1.70441e-08
72772:98	72772	98	3.18873e-06
72772:267	72772	267	1.6018e-16
73680:262	73680	262	1.70441e-08
74337:82	74337	82	2.53636e-24
74476:96	74476	96	1.45807e-05
74493:217	74493	217	1.45807e-05
75132:101	75132	101	1.45807e-05
75132:125	75132	125	1.45807e-05
75242:345	75242	345	1.70441e-08
75640:51	75640	51	1.21388e-15
75640:60	75640	60	4.46393e-13
75640:162	75640	162	7.21503e-120
76142:249	76142	249	6.894e-15
78440:88	78440	88	1.21388e-15
78845:151	78845	151	4.59225e-07
79117:66	79117	66	0.000544078
79716:65	79716	65	0.000544078
79716:298	79716	298	3.56547e-06
80676:66	80676	66	3.56547e-06
81784:258	81784	258	3.60562e-10
84636:8	84636	8	2.53636e-24
84879:27	84879	27	1.70441e-08
85441:106	85441	106	2.53636e-24
85577:211	85577	211	5.28462e-10
86144:264	86144	264	2.53636e-24
86149:158	86149	158	4.44685e-14
86149:219	86149	219	0.00020715
88223:20	88223	20	2.80159e-24
88223:24	88223	24	1.12511e-06
88223:74	88223	74	3.54751e-24
88223:90	88223	90	6.51808e-05
89739:262	89739	262	0.000722043
89838:12	89838	12	2.37618e-05
89838:169	89838	169	7.55306e-09
89838:207	89838	207	1.70441e-08
89838:211	89838	211	0
89838:220	89838	220	4.59225e-07
89838:274	89838	274	2.83075e-06
90454:246	90454	246	1.70441e-08
95412:52	95412	52	0.000127373
95412:100	95412	100	0.000156026
95412:109	95412	109	1.70441e-08
95412:220	95412	220	1.38111e-06
97739:91	97739	91	9.73134e-06
97774:71	97774	71	1.70441e-08
97774:120	97774	120	4.59225e-07
97836:223	97836	223	2.32996e-05
98494:42	98494	42	2.41879e-05
98494:208	98494	208	2.53636e-24
98669:87	98669	87	1.70441e-08
98669:109	98669	109	6.02082e-05
98669:125	98669	125	1.57138e-33
98669:224	98669	224	1.33271e-42
98669:313	98669	313	6.988e-21
98669:324	98669	324	1.55911e-18
98826:16	98826	16	1.55911e-18
98826:25	98826	25	1.55911e-18
98826:141	98826	141	3.27187e-16
98826:142	98826	142	0.000877897
98860:186	98860	186	0.000877897
99849:274	99849	274	7.12875e-05
100944:104	100944	104	0.000863418
101644:115	101644	115	3.07353e-07
102070:85	102070	85	1.20854e-18
102514:227	102514	227	2.53636e-24
102527:46	102527	46	0.000677347
102696:6	102696	6	2.72293e-05
102696:42	102696	42	2.74109e-10
102696:242	102696	242	4.86704e-69
102696:266	102696	266	1.70441e-08
103483:205	103483	205	8.98055e-05
103483:207	103483	207	0.000476964
103483:242	103483	242	6.50782e-128
104112:7	104112	7	2.92566e-05
104262:19	104262	19	1.70441e-08
104262:179	104262	179	2.97302e-07
104511:31	104511	31	1.20854e-18
104641:100	104641	100	4.59225e-07
104641:283	104641	283	4.59225e-07
104770:30	104770	30	1.20854e-18
105684:133	105684	133	4.2864e-26
106229:265	106229	265	4.59225e-07
106229:267	106229	267	1.44519e-05
106592:236	106592	236	1.44519e-05
106786:168	106786	168	4.59225e-07
107050:29	107050	29	1.44519e-05
107050:99	107050	99	4.59225e-07
107218:56	107218	56	2.73601e-08
107218:182	107218	182	0.000996086
107218:204	107218	204	0.000996086
107763:23	107763	23	6.91583e-20
109093:104	109093	104	6.91583e-20
109093:114	109093	114	2.6025e-06
109758:70	109758	70	3.36756e-65
109758:73	109758	73	0.000690055
110745:102	110745	102	1.03118e-09
111349:30	111349	30	3.43132e-06
111349:31	111349	31	1.70441e-08
111349:63	111349	63	3.9094e-69
111349:129	111349	129	3.9094e-69
111349:249	111349	249	0.00038628
111349:253	111349	253	3.13282e-24
111893:85	111893	85	1.20538e-07
111935:208	111935	208	0.000231821
112392:20	112392	20	3.13282e-24
112392:148	112392	148	4.59225e-07
112392:197	112392	197	2.98211e-16
112392:241	112392	241	4.79125e-05
113209:100	113209	100	1.70441e-08
114960:14	114960	14	2.53636e-24
121598:183	121598	183	3.54751e-24
121598:184	121598	184	1.87263e-16
122851:49	122851	49	4.59225e-07
122851:201	122851	201	0.000471303
123377:223	123377	223	4.74606e-10
123903:117	123903	117	1.70441e-08
123903:167	123903	167	1.70441e-08
123903:228	123903	228	1.70441e-08
123903:250	123903	250	1.70441e-08
123903:254	123903	254	8.44802e-07
124987:112	124987	112	1.70441e-08
124987:113	124987	113	7.95477e-05
124987:252	124987	252	0.000121475
128646:10	128646	10	4.59225e-07
142391:52	142391	52	0.00056398
142868:199	142868	199	1.24248e-13
146160:61	146160	61	5.60941e-08
146160:152	146160	152	1.6038e-06
147816:50	147816	50	9.14585e-11
147816:196	147816	196	7.26932e-26
147816:259	147816	259	1.70441e-08
151050:34	151050	34	3.43591e-06
151050:50	151050	50	5.32365e-08
152340:36	152340	36	3.01232e-09
152340:81	152340	81	4.62888e-07
155520:86	155520	86	1.34195e-18
155520:200	155520	200	3.25485e-21
155520:226	155520	226	4.59225e-07
155520:256	155520	256	1.5152e-05
155520:267	155520	267	4.59225e-07
160199:40	160199	40	1.70441e-08
160199:63	160199	63	4.58633e-21
160199:68	160199	68	4.58633e-21
160199:71	160199	71	6.07539e-05
160199:89	160199	89	4.59225e-07
160199:115	160199	115	1.70441e-08
160199:186	160199	186	0.000300836
160199:188	160199	188	0.000640239
160199:242	160199	242	5.36823e-09
160199:244	160199	244	0.000653312
162099:104	162099	104	4.59225e-07
162099:271	162099	271	2.94751e-05
162099:275	162099	275	2.94751e-05
176182:118	176182	118	3.45742e-13
176182:131	176182	131	1.34195e-18
177090:298	177090	298	1.10008e-15
178211:128	178211	128	4.6117e-05
183225:48	183225	48	2.44062e-06
183225:79	183225	79	3.26016e-05
185722:172	185722	172	2.12347e-05
185722:187	185722	187	2.44062e-06
185722:266	185722	266	4.59225e-07
185722:272	185722	272	1.6018e-16
229321:116	229321	116	1.72238e-05
271968:83	271968	83	1.72238e-05
271968:127	271968	127	4.59225e-07
271968:128	271968	128	4.59225e-07
662055:227	662055	227	3.13282e-24
680677:9	680677	9	0.000504648
680677:41	680677	41	3.49277e-05
758942:26	758942	26	4.59225e-07
758942:48	758942	48	9.51092e-06
758942:58	758942	58	6.97242e-06
758942:73	758942	73	3.49277e-05
758942:79	758942	79	3.49277e-05
758942:89	758942	89	1.70441e-08
785708:26	785708	26	1.70441e-08
785708:41	785708	41	4.15993e-05
785708:47	785708	47	1.27331e-18
1128427:128	1128427	128	2.43916e-08
1158016:21	1158016	21	7.80526e-07
1173889:196	1173889	196	7.80526e-07
1174314:49	1174314	49	1.70441e-08
1174314:133	1174314	133	4.59225e-07

## Sheet: BIO19
SNP	LOCUS	POSITION	P-value
21:52	21	52	8.24173e-28
21:177	21	177	8.80662e-10
24:25	24	25	8.01419e-05
24:84	24	84	9.51981e-47
24:200	24	200	8.80662e-10
24:242	24	242	1.0577e-09
53:272	53	272	2.39396e-07
279:19	279	19	7.54428e-23
296:24	296	24	1.2994e-06
296:27	296	27	7.50522e-05
296:119	296	119	8.80662e-10
395:10	395	10	4.50069e-23
395:96	395	96	8.80662e-10
465:83	465	83	8.80662e-10
465:243	465	243	1.335e-09
573:124	573	124	1.0577e-09
670:124	670	124	8.80662e-10
670:176	670	176	8.80662e-10
670:186	670	186	8.80662e-10
697:9	697	9	4.61347e-06
701:42	701	42	2.20456e-05
701:80	701	80	8.80662e-10
701:109	701	109	8.80662e-10
724:22	724	22	8.80662e-10
760:81	760	81	3.91409e-31
760:142	760	142	8.80662e-10
809:115	809	115	9.72881e-45
893:93	893	93	6.35316e-05
1003:23	1003	23	1.0577e-09
1003:33	1003	33	1.0577e-09
1003:65	1003	65	1.0577e-09
1003:110	1003	110	1.58392e-18
1045:207	1045	207	1.75076e-09
1071:45	1071	45	8.80662e-10
1071:101	1071	101	8.80662e-10
1071:129	1071	129	1.0577e-09
1228:119	1228	119	8.80662e-10
1242:94	1242	94	8.80662e-10
1314:119	1314	119	1.0577e-09
1350:80	1350	80	2.65273e-05
1350:91	1350	91	1.18649e-13
1390:204	1390	204	1.02954e-22
1497:22	1497	22	8.80662e-10
1514:227	1514	227	8.80662e-10
1556:253	1556	253	7.38076e-28
1618:183	1618	183	1.65516e-27
1632:74	1632	74	8.84045e-05
1663:70	1663	70	1.65516e-27
1663:133	1663	133	8.84045e-05
1667:15	1667	15	1.0577e-09
1667:69	1667	69	5.10968e-05
1720:35	1720	35	5.10968e-05
1720:54	1720	54	5.45673e-06
1720:252	1720	252	8.80662e-10
1874:6	1874	6	4.52927e-05
1874:68	1874	68	8.80662e-10
1874:133	1874	133	4.03758e-07
1929:50	1929	50	4.03758e-07
1929:57	1929	57	2.28431e-09
1929:132	1929	132	1.65449e-20
1948:78	1948	78	1.61154e-18
1992:200	1992	200	7.14979e-05
1993:186	1993	186	1.0577e-09
2354:178	2354	178	8.80662e-10
2355:148	2355	148	1.46334e-05
2369:192	2369	192	1.0577e-09
2400:73	2400	73	8.80662e-10
2437:36	2437	36	8.80662e-10
2588:146	2588	146	4.98344e-06
2594:70	2594	70	8.80662e-10
2630:104	2630	104	1.18844e-05
2630:239	2630	239	1.59302e-06
2672:188	2672	188	5.6589e-06
2693:182	2693	182	8.80662e-10
2693:218	2693	218	8.80662e-10
2749:276	2749	276	8.80662e-10
2767:45	2767	45	2.05331e-12
2767:54	2767	54	5.17835e-05
2767:96	2767	96	6.79219e-10
2767:109	2767	109	2.51527e-06
2767:119	2767	119	2.3836e-06
2767:121	2767	121	8.80662e-10
2767:195	2767	195	8.24173e-28
2767:229	2767	229	1.84528e-05
2767:266	2767	266	2.27484e-07
2767:315	2767	315	2.311e-17
2767:319	2767	319	1.32553e-12
2799:112	2799	112	2.06249e-05
2799:210	2799	210	1.54131e-13
2799:241	2799	241	1.23026e-09
2855:161	2855	161	2.16506e-33
2855:166	2855	166	1.23026e-09
2855:167	2855	167	8.40351e-08
2931:53	2931	53	1.5892e-10
2931:75	2931	75	1.23026e-09
2942:104	2942	104	1.11943e-08
3031:92	3031	92	9.65787e-12
3068:98	3068	98	8.80662e-10
3105:88	3105	88	8.80662e-10
3105:125	3105	125	8.80662e-10
3105:127	3105	127	1.2129e-70
3163:98	3163	98	1.2129e-70
3253:167	3253	167	1.2129e-70
3461:62	3461	62	6.80266e-07
3527:260	3527	260	1.21295e-10
3591:16	3591	16	3.18638e-05
3709:106	3709	106	8.80662e-10
3709:239	3709	239	8.80662e-10
3864:66	3864	66	1.48164e-09
3864:237	3864	237	1.27426e-27
3879:11	3879	11	6.63594e-14
3879:57	3879	57	8.80662e-10
3879:67	3879	67	5.44514e-09
3879:79	3879	79	3.44942e-05
3879:142	3879	142	8.80662e-10
3879:233	3879	233	8.80662e-10
3879:246	3879	246	8.80662e-10
3941:279	3941	279	8.80662e-10
3973:166	3973	166	1.0577e-09
3982:29	3982	29	6.88125e-08
3982:53	3982	53	3.59546e-51
3982:56	3982	56	1.04051e-18
3982:138	3982	138	8.80662e-10
3982:186	3982	186	2.0264e-05
3982:204	3982	204	6.03224e-09
3982:225	3982	225	8.80662e-10
3982:293	3982	293	8.80662e-10
3984:55	3984	55	5.91746e-06
3984:206	3984	206	4.71468e-08
3984:266	3984	266	8.80662e-10
4267:15	4267	15	2.6902e-06
4267:70	4267	70	7.38076e-28
4267:75	4267	75	8.80662e-10
4267:109	4267	109	7.54428e-23
4267:127	4267	127	7.54428e-23
4383:42	4383	42	8.80662e-10
4383:94	4383	94	6.21664e-07
4383:126	4383	126	7.63795e-07
4627:32	4627	32	1.40711e-25
4627:94	4627	94	1.27426e-27
4627:105	4627	105	3.01421e-21
4627:150	4627	150	8.80662e-10
4627:250	4627	250	1.08948e-41
4666:243	4666	243	1.80528e-13
4749:53	4749	53	1.0577e-09
4749:111	4749	111	8.24173e-28
5028:14	5028	14	1.03822e-61
5028:70	5028	70	3.35954e-09
5028:117	5028	117	9.83297e-05
5028:118	5028	118	1.0577e-09
5028:126	5028	126	8.80662e-10
5028:128	5028	128	2.66518e-07
5028:136	5028	136	4.26937e-06
5028:149	5028	149	1.0577e-09
5028:180	5028	180	1.0577e-09
5028:214	5028	214	1.0577e-09
5028:229	5028	229	3.23314e-07
5241:38	5241	38	4.71482e-82
5241:74	5241	74	4.98426e-07
5381:246	5381	246	1.4396e-22
5381:277	5381	277	4.50391e-06
5536:262	5536	262	2.20404e-12
5662:55	5662	55	8.80662e-10
5662:123	5662	123	8.80662e-10
5662:124	5662	124	2.40517e-11
5840:201	5840	201	5.55326e-06
6174:42	6174	42	2.99422e-05
6174:276	6174	276	1.02393e-11
6453:145	6453	145	9.48528e-05
6510:63	6510	63	9.48528e-05
6510:121	6510	121	1.39625e-08
6510:122	6510	122	4.37673e-17
6510:125	6510	125	3.20961e-23
6510:225	6510	225	6.35158e-12
6510:236	6510	236	8.65035e-17
6895:18	6895	18	1.14613e-06
6895:22	6895	22	4.357e-12
6916:81	6916	81	1.0577e-09
7016:27	7016	27	5.224e-23
7016:30	7016	30	1.45006e-07
7016:92	7016	92	2.7075e-05
7016:97	7016	97	3.33187e-17
7016:113	7016	113	8.80662e-10
7016:128	7016	128	8.80662e-10
7016:138	7016	138	3.11401e-10
7016:168	7016	168	4.48792e-06
7072:185	7072	185	1.0577e-09
7327:129	7327	129	1.0577e-09
7327:168	7327	168	9.84598e-12
7449:80	7449	80	3.46713e-05
7449:241	7449	241	8.80662e-10
8148:15	8148	15	1.0577e-09
8148:28	8148	28	2.08168e-05
8148:35	8148	35	1.22922e-06
8148:200	8148	200	2.75587e-08
8590:65	8590	65	4.7018e-19
8621:244	8621	244	8.80662e-10
8727:272	8727	272	1.1356e-27
8733:75	8733	75	5.32702e-55
8733:106	8733	106	5.41049e-05
8800:11	8800	11	8.80662e-10
8800:367	8800	367	8.80662e-10
8804:133	8804	133	6.62912e-23
8804:284	8804	284	1.1356e-27
9020:17	9020	17	1.68244e-44
9020:25	9020	25	1.70858e-14
9020:114	9020	114	7.61187e-50
9020:171	9020	171	8.80662e-10
9020:191	9020	191	8.03759e-05
9020:203	9020	203	8.80662e-10
9020:222	9020	222	4.56581e-21
9098:154	9098	154	4.14554e-10
9098:217	9098	217	1.87078e-17
9200:266	9200	266	7.87011e-13
9356:104	9356	104	1.92826e-06
9356:193	9356	193	8.80662e-10
9356:266	9356	266	8.11354e-06
9580:14	9580	14	8.80662e-10
9580:33	9580	33	2.62793e-05
9580:62	9580	62	3.56496e-14
9580:67	9580	67	8.34404e-05
9580:105	9580	105	9.19782e-07
9580:115	9580	115	5.21585e-06
9580:123	9580	123	1.0577e-09
9910:73	9910	73	1.0577e-09
9910:116	9910	116	5.48556e-14
9910:175	9910	175	8.80662e-10
9910:210	9910	210	8.80662e-10
9962:29	9962	29	8.80662e-10
9962:37	9962	37	6.53411e-05
9962:80	9962	80	8.80662e-10
9962:104	9962	104	8.24173e-28
10087:18	10087	18	8.80662e-10
10087:216	10087	216	4.73055e-09
10220:95	10220	95	2.72711e-12
10266:123	10266	123	5.59764e-13
10292:229	10292	229	1.88311e-21
10380:80	10380	80	2.29874e-05
10380:116	10380	116	2.10784e-20
10492:149	10492	149	1.0577e-09
10566:12	10566	12	1.25387e-11
10566:23	10566	23	2.61371e-05
10566:33	10566	33	9.7716e-08
10566:61	10566	61	9.7716e-08
10566:96	10566	96	8.80662e-10
10566:99	10566	99	8.80662e-10
10566:120	10566	120	8.80662e-10
10566:124	10566	124	8.80662e-10
10566:200	10566	200	8.80662e-10
10566:207	10566	207	5.41543e-28
10566:236	10566	236	6.06013e-05
10566:238	10566	238	8.80662e-10
10566:275	10566	275	8.80662e-10
10758:20	10758	20	8.80662e-10
10778:40	10778	40	5.41543e-28
10778:71	10778	71	5.7184e-10
10778:78	10778	78	7.47055e-07
10778:103	10778	103	7.38076e-28
10778:151	10778	151	9.40271e-11
10778:170	10778	170	5.45103e-08
10778:183	10778	183	8.80662e-10
10778:236	10778	236	8.80662e-10
10860:149	10860	149	8.80662e-10
10860:196	10860	196	8.80662e-10
10860:206	10860	206	1.0577e-09
10903:95	10903	95	1.0577e-09
10903:222	10903	222	2.2746e-54
10903:287	10903	287	3.15639e-19
11025:72	11025	72	8.80662e-10
11025:233	11025	233	8.80662e-10
11025:310	11025	310	8.80662e-10
11096:78	11096	78	1.7366e-05
11096:120	11096	120	4.87367e-05
11176:54	11176	54	1.02955e-61
11229:30	11229	30	2.68394e-20
11229:31	11229	31	1.84644e-22
11229:47	11229	47	5.60922e-05
11236:59	11236	59	3.61419e-13
11294:33	11294	33	9.42243e-09
11304:248	11304	248	5.48708e-44
11342:204	11342	204	1.02955e-61
11342:210	11342	210	9.44729e-06
11342:235	11342	235	1.32015e-22
11382:15	11382	15	1.02955e-61
11382:122	11382	122	3.39631e-19
11806:41	11806	41	8.80662e-10
11806:79	11806	79	3.355e-05
11806:158	11806	158	1.16961e-12
11806:174	11806	174	2.48921e-05
12036:166	12036	166	8.81558e-05
12036:188	12036	188	3.84685e-10
12237:30	12237	30	5.08877e-22
12411:216	12411	216	8.80662e-10
12411:249	12411	249	1.65516e-27
12468:8	12468	8	4.25756e-06
12468:12	12468	12	9.60361e-09
12468:47	12468	47	8.80662e-10
12468:72	12468	72	7.32822e-16
12468:131	12468	131	7.66082e-07
12468:163	12468	163	1.65516e-27
12468:175	12468	175	2.10472e-10
12506:194	12506	194	1.65516e-27
12685:196	12685	196	8.80662e-10
12686:57	12686	57	2.23614e-09
12690:46	12690	46	8.80662e-10
12690:256	12690	256	7.97969e-05
12732:222	12732	222	1.1356e-27
12807:156	12807	156	5.62733e-09
12807:171	12807	171	1.0577e-09
12809:70	12809	70	7.9697e-16
12809:247	12809	247	1.0577e-09
12992:169	12992	169	8.26298e-05
13072:60	13072	60	1.0577e-09
13072:114	13072	114	1.0577e-09
13098:17	13098	17	8.80662e-10
13167:88	13167	88	1.0577e-09
13167:278	13167	278	8.80662e-10
13202:65	13202	65	8.80662e-10
13205:75	13205	75	8.80662e-10
13205:80	13205	80	1.0577e-09
13205:96	13205	96	8.80662e-10
13205:118	13205	118	8.80662e-10
13205:130	13205	130	2.78847e-09
13222:204	13222	204	7.84465e-10
13257:65	13257	65	1.23606e-16
13257:100	13257	100	8.80662e-10
13450:202	13450	202	8.80662e-10
13463:203	13463	203	4.65342e-08
13532:27	13532	27	8.80662e-10
13532:62	13532	62	1.55169e-06
13532:103	13532	103	1.04434e-80
13606:48	13606	48	6.12986e-07
13606:215	13606	215	6.12986e-07
13784:115	13784	115	6.12986e-07
13784:124	13784	124	6.12986e-07
13784:208	13784	208	1.44124e-11
13870:114	13870	114	1.03414e-12
14052:15	14052	15	3.25858e-58
14052:23	14052	23	5.41543e-28
14052:33	14052	33	5.32702e-55
14052:53	14052	53	8.80662e-10
14141:43	14141	43	8.80662e-10
14141:55	14141	55	8.80662e-10
14141:79	14141	79	8.6057e-05
14141:104	14141	104	6.13373e-12
14141:167	14141	167	8.80662e-10
14141:180	14141	180	4.52748e-06
14141:183	14141	183	8.80662e-10
14141:186	14141	186	4.8355e-08
14141:195	14141	195	8.80662e-10
14141:202	14141	202	5.63652e-172
14141:213	14141	213	8.80662e-10
14141:216	14141	216	8.80662e-10
14163:32	14163	32	2.77022e-13
14163:275	14163	275	2.03031e-06
14231:28	14231	28	1.65797e-54
14231:101	14231	101	8.80662e-10
14231:240	14231	240	8.80662e-10
14275:65	14275	65	3.55512e-06
14275:73	14275	73	8.80662e-10
14275:124	14275	124	3.14469e-61
14275:294	14275	294	1.13555e-48
14275:348	14275	348	1.04957e-35
14341:111	14341	111	1.0577e-09
14410:69	14410	69	2.95996e-07
14410:264	14410	264	3.13298e-07
14642:221	14642	221	5.19019e-11
14642:301	14642	301	1.0577e-09
14730:121	14730	121	8.80662e-10
14768:256	14768	256	3.72749e-05
14770:213	14770	213	1.0577e-09
14770:246	14770	246	3.06765e-18
14770:266	14770	266	3.06765e-18
14824:195	14824	195	8.80662e-10
14824:260	14824	260	3.39004e-07
14829:42	14829	42	1.0577e-09
14829:283	14829	283	9.86242e-06
14912:121	14912	121	8.80662e-10
14935:6	14935	6	8.80662e-10
14935:44	14935	44	8.80662e-10
14935:116	14935	116	1.0577e-09
14954:35	14954	35	8.80662e-10
14954:130	14954	130	1.04434e-80
14998:112	14998	112	8.80662e-10
15014:72	15014	72	8.80662e-10
15051:30	15051	30	2.72689e-20
15051:39	15051	39	1.65516e-27
15051:62	15051	62	1.65516e-27
15051:167	15051	167	2.52975e-08
15135:184	15135	184	4.82701e-22
15135:192	15135	192	3.80065e-55
15135:249	15135	249	1.02103e-16
15135:266	15135	266	1.0577e-09
15152:116	15152	116	9.99511e-13
15238:98	15238	98	3.80065e-55
15257:195	15257	195	3.80065e-55
15282:161	15282	161	3.80065e-55
15395:250	15395	250	3.80065e-55
15471:89	15471	89	9.86062e-17
15592:103	15592	103	1.90142e-37
15592:248	15592	248	3.80065e-55
15618:217	15618	217	8.80662e-10
15681:192	15681	192	1.0577e-09
15681:203	15681	203	8.80662e-10
15689:63	15689	63	8.80662e-10
16149:54	16149	54	8.80662e-10
16149:277	16149	277	8.54955e-05
16195:24	16195	24	3.59484e-29
16195:120	16195	120	8.80662e-10
16195:196	16195	196	8.80662e-10
16195:237	16195	237	9.36945e-05
16270:188	16270	188	1.65516e-27
16270:194	16270	194	4.34419e-10
16353:195	16353	195	8.80662e-10
16470:106	16470	106	8.80662e-10
16541:169	16541	169	8.80662e-10
16541:195	16541	195	4.70161e-12
16541:226	16541	226	4.90184e-103
16621:137	16621	137	8.80662e-10
16635:120	16635	120	1.1356e-27
16635:238	16635	238	1.0577e-09
16815:21	16815	21	6.07581e-44
16889:164	16889	164	6.07581e-44
17023:13	17023	13	8.80662e-10
17023:188	17023	188	1.1356e-27
17050:262	17050	262	2.52822e-11
17068:181	17068	181	8.24173e-28
17068:202	17068	202	8.24173e-28
17068:223	17068	223	2.45581e-80
17068:270	17068	270	8.77617e-16
17177:60	17177	60	8.77617e-16
17177:107	17177	107	1.0577e-09
17207:21	17207	21	8.80662e-10
17207:100	17207	100	1.91664e-10
17207:177	17207	177	8.80662e-10
17274:73	17274	73	7.34565e-12
17283:215	17283	215	9.32213e-07
17384:6	17384	6	9.86368e-05
17384:102	17384	102	0
17384:105	17384	105	2.48916e-20
17402:31	17402	31	2.48916e-20
17402:70	17402	70	8.80662e-10
17402:185	17402	185	4.40342e-06
17402:203	17402	203	1.27485e-06
17402:239	17402	239	6.39609e-08
17402:256	17402	256	4.66339e-07
17402:261	17402	261	7.66193e-20
17402:269	17402	269	8.80662e-10
17402:281	17402	281	8.80662e-10
17466:75	17466	75	3.85535e-09
17860:189	17860	189	1.15326e-22
17860:203	17860	203	8.80662e-10
18012:240	18012	240	1.12174e-06
18037:167	18037	167	8.80662e-10
18173:161	18173	161	2.08289e-20
18264:222	18264	222	8.80662e-10
18330:163	18330	163	8.80662e-10
18339:203	18339	203	8.80662e-10
18339:224	18339	224	5.51695e-05
18339:230	18339	230	8.80662e-10
18339:268	18339	268	8.80662e-10
18358:86	18358	86	2.06136e-06
18471:92	18471	92	1.04203e-06
18564:247	18564	247	2.02338e-08
18564:267	18564	267	1.53429e-06
18571:134	18571	134	0
18694:194	18694	194	8.98856e-22
18694:260	18694	260	1.03822e-61
18911:10	18911	10	1.0577e-09
18940:173	18940	173	1.39004e-19
19071:217	19071	217	7.35842e-09
19071:233	19071	233	2.25837e-06
19071:247	19071	247	8.80662e-10
19150:35	19150	35	1.94192e-05
19150:108	19150	108	2.72027e-09
19150:134	19150	134	8.80662e-10
19150:240	19150	240	2.1792e-07
19227:272	19227	272	8.80662e-10
19270:23	19270	23	8.80662e-10
19270:68	19270	68	1.30634e-12
19270:105	19270	105	7.49088e-06
19346:123	19346	123	1.0577e-09
19346:246	19346	246	8.80662e-10
19350:32	19350	32	4.94105e-11
19399:95	19399	95	2.14295e-46
19481:79	19481	79	6.95761e-25
19482:28	19482	28	8.80662e-10
19482:83	19482	83	8.80662e-10
19520:64	19520	64	8.80662e-10
19520:277	19520	277	1.0577e-09
19608:166	19608	166	7.86843e-11
19610:22	19610	22	1.0577e-09
19610:111	19610	111	1.0577e-09
19643:187	19643	187	1.0577e-09
19643:199	19643	199	1.0577e-09
19643:233	19643	233	4.30338e-09
19643:287	19643	287	2.50411e-12
19753:80	19753	80	1.8565e-07
19753:112	19753	112	8.80662e-10
19753:270	19753	270	8.80662e-10
19970:93	19970	93	8.80662e-10
19970:158	19970	158	1.60042e-06
19970:213	19970	213	8.80662e-10
20003:21	20003	21	8.80662e-10
20003:86	20003	86	8.80662e-10
20003:218	20003	218	8.80662e-10
20085:24	20085	24	8.80662e-10
20085:35	20085	35	8.80662e-10
20085:77	20085	77	6.79922e-06
20085:81	20085	81	1.04921e-09
20085:172	20085	172	3.09449e-10
20085:225	20085	225	2.55491e-24
20085:235	20085	235	1.0577e-09
20085:260	20085	260	8.80662e-10
20085:261	20085	261	1.0577e-09
20085:262	20085	262	8.80662e-10
20253:69	20253	69	2.7669e-55
20272:47	20272	47	7.38076e-28
20300:59	20300	59	2.7669e-55
20300:69	20300	69	2.7669e-55
20300:167	20300	167	3.65026e-05
20300:201	20300	201	1.28098e-12
20300:246	20300	246	8.80662e-10
20852:75	20852	75	1.0577e-09
20852:138	20852	138	0
20852:152	20852	152	0
20870:71	20870	71	1.0577e-09
20870:126	20870	126	8.80662e-10
20870:185	20870	185	8.80662e-10
20870:222	20870	222	8.80662e-10
20870:249	20870	249	6.14877e-14
20870:257	20870	257	2.18372e-09
20870:263	20870	263	1.04434e-80
20870:277	20870	277	1.04434e-80
20947:275	20947	275	2.83127e-15
21003:18	21003	18	7.78063e-07
21003:74	21003	74	8.80662e-10
21003:249	21003	249	6.04898e-23
21017:61	21017	61	8.80662e-10
21017:72	21017	72	2.25465e-07
21017:131	21017	131	8.80662e-10
21136:266	21136	266	7.54428e-23
21144:197	21144	197	7.74432e-05
21144:225	21144	225	8.60502e-62
21163:109	21163	109	1.0577e-09
21359:90	21359	90	7.54428e-23
21359:252	21359	252	1.0577e-09
21463:275	21463	275	8.80662e-10
21659:209	21659	209	8.80662e-10
21659:218	21659	218	8.80662e-10
21659:223	21659	223	1.04434e-80
21659:248	21659	248	1.04434e-80
21661:71	21661	71	5.32702e-55
21661:252	21661	252	8.80662e-10
21667:71	21667	71	4.82879e-55
21777:197	21777	197	3.00681e-21
21804:64	21804	64	6.62912e-23
21820:65	21820	65	3.62242e-05
21820:99	21820	99	8.80662e-10
21908:81	21908	81	8.80662e-10
21908:89	21908	89	8.80662e-10
21908:108	21908	108	8.80662e-10
21908:111	21908	111	8.80662e-10
21908:167	21908	167	8.80662e-10
21908:172	21908	172	0
21908:201	21908	201	0
21908:207	21908	207	1.81444e-21
21908:221	21908	221	2.00428e-30
21908:232	21908	232	2.38626e-05
22054:58	22054	58	8.80662e-10
22054:160	22054	160	2.92958e-25
22054:214	22054	214	8.80662e-10
22054:223	22054	223	9.16103e-06
22067:52	22067	52	4.68731e-13
22067:230	22067	230	8.80662e-10
22173:66	22173	66	1.0577e-09
22173:180	22173	180	8.97046e-06
22173:181	22173	181	1.1356e-27
22173:189	22173	189	8.80662e-10
22173:217	22173	217	8.80662e-10
22425:46	22425	46	1.0577e-09
22479:160	22479	160	8.80662e-10
22479:268	22479	268	7.56276e-13
22543:251	22543	251	2.02836e-05
22595:159	22595	159	8.80662e-10
22673:261	22673	261	8.80662e-10
22682:249	22682	249	8.80662e-10
22852:8	22852	8	2.53096e-81
22852:62	22852	62	5.06126e-31
22854:44	22854	44	7.02961e-198
22854:188	22854	188	1.0577e-09
22854:273	22854	273	8.80662e-10
22854:276	22854	276	8.80662e-10
23032:345	23032	345	8.80662e-10
23034:257	23034	257	8.80662e-10
23065:320	23065	320	8.80662e-10
23143:33	23143	33	8.80662e-10
23143:159	23143	159	8.80662e-10
23233:272	23233	272	8.80662e-10
23233:325	23233	325	8.80662e-10
23394:103	23394	103	4.38896e-05
23422:250	23422	250	8.80662e-10
23539:31	23539	31	4.38896e-05
23539:86	23539	86	8.80662e-10
23582:199	23582	199	0
23608:117	23608	117	8.80662e-10
23608:125	23608	125	8.80662e-10
23608:169	23608	169	8.80662e-10
23608:273	23608	273	8.80662e-10
23660:149	23660	149	2.45581e-80
23691:97	23691	97	3.05992e-05
23773:229	23773	229	2.45581e-80
23802:338	23802	338	1.045e-07
23899:275	23899	275	1.04434e-80
23970:11	23970	11	8.80662e-10
23970:71	23970	71	1.27426e-27
23970:92	23970	92	1.65516e-27
23970:93	23970	93	8.80662e-10
23970:242	23970	242	8.80662e-10
23980:266	23980	266	8.80662e-10
24009:79	24009	79	8.80662e-10
24009:228	24009	228	8.80662e-10
24307:8	24307	8	8.80662e-10
24307:16	24307	16	8.80662e-10
24307:73	24307	73	8.80662e-10
24307:178	24307	178	8.80662e-10
24307:202	24307	202	8.80662e-10
24307:259	24307	259	5.96333e-06
24565:93	24565	93	8.80662e-10
24565:257	24565	257	8.80662e-10
24565:273	24565	273	8.80662e-10
24570:221	24570	221	8.80662e-10
24570:249	24570	249	3.14469e-61
24665:8	24665	8	1.0577e-09
24693:47	24693	47	2.7075e-05
24778:278	24778	278	8.80662e-10
24778:279	24778	279	2.7075e-05
25003:38	25003	38	2.7075e-05
25003:181	25003	181	2.7075e-05
25006:123	25006	123	2.7075e-05
25119:66	25119	66	3.97983e-17
25119:88	25119	88	3.97983e-17
25119:97	25119	97	3.97983e-17
25125:268	25125	268	3.97983e-17
25216:201	25216	201	6.20259e-05
25216:257	25216	257	4.59874e-06
25267:96	25267	96	4.59874e-06
25267:117	25267	117	4.59874e-06
25308:90	25308	90	4.59874e-06
25875:183	25875	183	1.1356e-27
25925:160	25925	160	1.65516e-27
25944:101	25944	101	7.38076e-28
26210:7	26210	7	5.05702e-08
26210:30	26210	30	3.14469e-61
26539:217	26539	217	1.65516e-27
26539:238	26539	238	1.0577e-09
26539:267	26539	267	9.85182e-16
26539:268	26539	268	6.89806e-60
26665:83	26665	83	1.71889e-62
26665:181	26665	181	1.45894e-14
26672:188	26672	188	1.71889e-62
26672:220	26672	220	1.71889e-62
26846:90	26846	90	8.80662e-10
26846:93	26846	93	8.80662e-10
26846:119	26846	119	8.80662e-10
26896:87	26896	87	1.65516e-27
26977:94	26977	94	6.76847e-06
26977:223	26977	223	8.80662e-10
27059:118	27059	118	8.80662e-10
27059:127	27059	127	8.80662e-10
27059:128	27059	128	1.33292e-05
27059:133	27059	133	2.45581e-80
27059:257	27059	257	8.80662e-10
27122:100	27122	100	8.80662e-10
27122:204	27122	204	7.22562e-22
27122:228	27122	228	5.224e-23
27482:41	27482	41	5.224e-23
27508:99	27508	99	5.43696e-26
27508:112	27508	112	5.224e-23
27508:217	27508	217	1.0577e-09
27645:132	27645	132	8.80662e-10
27645:134	27645	134	8.80662e-10
27797:46	27797	46	8.80662e-10
27880:181	27880	181	1.60688e-21
27938:24	27938	24	5.14605e-122
28041:77	28041	77	5.09307e-11
28041:288	28041	288	3.6109e-05
28041:353	28041	353	2.53626e-44
28241:53	28241	53	1.13487e-16
28312:55	28312	55	1.90475e-27
28312:267	28312	267	8.73e-17
28691:180	28691	180	7.54428e-23
28807:38	28807	38	5.74389e-11
28823:208	28823	208	5.57164e-14
28823:279	28823	279	8.80662e-10
28953:42	28953	42	5.57164e-14
28953:184	28953	184	1.1356e-27
28953:223	28953	223	1.1356e-27
28953:239	28953	239	1.1356e-27
29098:130	29098	130	1.65797e-54
29126:214	29126	214	1.93024e-09
29228:30	29228	30	7.38076e-28
29280:46	29280	46	6.16575e-08
29280:49	29280	49	6.04898e-23
29280:123	29280	123	6.04898e-23
29280:172	29280	172	1.10096e-06
29280:236	29280	236	1.0577e-09
29448:99	29448	99	8.80662e-10
29448:227	29448	227	8.80662e-10
29474:119	29474	119	1.0577e-09
29525:117	29525	117	8.80662e-10
29678:161	29678	161	1.65516e-27
29767:16	29767	16	8.80662e-10
29767:18	29767	18	1.18965e-06
29767:258	29767	258	8.80662e-10
29774:30	29774	30	5.41543e-28
29774:63	29774	63	8.80662e-10
29774:176	29774	176	1.0577e-09
30071:12	30071	12	1.02954e-22
30071:156	30071	156	1.1356e-27
30071:161	30071	161	1.0577e-09
30432:54	30432	54	1.33836e-54
30432:119	30432	119	8.80662e-10
30432:131	30432	131	8.80662e-10
30432:251	30432	251	8.80662e-10
30432:280	30432	280	8.80662e-10
30432:294	30432	294	7.38076e-28
30432:296	30432	296	4.71482e-82
30536:33	30536	33	8.80662e-10
30536:196	30536	196	8.80662e-10
30603:255	30603	255	1.27426e-27
30760:184	30760	184	3.89024e-10
30760:257	30760	257	3.89024e-10
30806:50	30806	50	8.80662e-10
30887:35	30887	35	1.9408e-08
30887:71	30887	71	8.80662e-10
30887:146	30887	146	8.80662e-10
30919:253	30919	253	3.14469e-61
31098:85	31098	85	6.48653e-17
31098:276	31098	276	4.94099e-05
31112:209	31112	209	3.14469e-61
31218:187	31218	187	0
31218:268	31218	268	8.80662e-10
31368:215	31368	215	2.92686e-08
31482:27	31482	27	6.84911e-23
31482:95	31482	95	1.57212e-09
31482:105	31482	105	8.80662e-10
31482:160	31482	160	8.80662e-10
31482:182	31482	182	2.06136e-06
31482:187	31482	187	2.06136e-06
31482:250	31482	250	2.06136e-06
31482:253	31482	253	2.06136e-06
31614:100	31614	100	8.80662e-10
31614:233	31614	233	8.80662e-10
31877:161	31877	161	3.5848e-16
31976:98	31976	98	6.03095e-13
32003:87	32003	87	8.80662e-10
32177:54	32177	54	1.0577e-09
32177:61	32177	61	8.80662e-10
32177:78	32177	78	5.71006e-62
32177:114	32177	114	1.0577e-09
32177:116	32177	116	1.0577e-09
32439:71	32439	71	8.92455e-07
32603:171	32603	171	1.0577e-09
32711:87	32711	87	8.80662e-10
32711:259	32711	259	8.80662e-10
32725:47	32725	47	8.80662e-10
32725:117	32725	117	8.80662e-10
32799:9	32799	9	6.55614e-45
32799:51	32799	51	3.09e-63
32799:114	32799	114	9.93325e-30
32856:29	32856	29	1.27426e-27
32856:31	32856	31	8.80662e-10
33399:71	33399	71	8.80662e-10
33617:19	33617	19	1.11466e-13
33617:28	33617	28	6.42742e-07
33617:70	33617	70	1.0577e-09
33617:144	33617	144	1.94374e-08
33617:158	33617	158	2.43915e-06
33895:14	33895	14	6.42742e-07
33895:61	33895	61	1.21692e-36
33911:24	33911	24	7.03477e-05
33911:196	33911	196	2.45581e-80
34074:179	34074	179	8.80662e-10
34074:257	34074	257	6.77939e-23
34074:277	34074	277	1.0577e-09
34240:108	34240	108	1.02955e-61
34240:268	34240	268	1.02955e-61
34456:232	34456	232	8.80662e-10
34569:64	34569	64	8.80662e-10
34569:117	34569	117	3.05288e-08
34923:38	34923	38	1.0577e-09
34923:114	34923	114	1.0577e-09
34923:116	34923	116	6.00526e-13
34923:130	34923	130	1.71889e-62
34981:34	34981	34	8.80662e-10
34981:48	34981	48	1.72989e-05
34981:228	34981	228	8.80662e-10
35144:59	35144	59	6.70822e-15
35173:210	35173	210	2.53096e-81
35218:116	35218	116	4.88374e-10
35368:87	35368	87	8.80662e-10
35368:230	35368	230	5.41543e-28
35391:14	35391	14	5.41543e-28
35417:25	35417	25	8.80662e-10
35417:198	35417	198	2.5973e-05
35417:231	35417	231	8.80662e-10
35434:82	35434	82	8.80662e-10
35991:290	35991	290	3.56509e-07
35991:342	35991	342	6.6482e-22
36049:151	36049	151	8.80662e-10
36073:255	36073	255	1.04434e-80
36102:47	36102	47	8.80662e-10
36102:74	36102	74	4.03619e-06
36163:98	36163	98	9.69238e-06
36180:194	36180	194	6.05097e-16
36191:34	36191	34	6.05097e-16
36191:95	36191	95	8.80662e-10
36191:107	36191	107	8.80662e-10
36191:120	36191	120	1.57822e-16
36191:129	36191	129	1.57822e-16
36191:130	36191	130	1.37223e-08
36191:197	36191	197	8.98407e-06
36191:224	36191	224	1.22307e-13
36191:244	36191	244	1.30233e-09
36250:101	36250	101	8.80662e-10
36308:26	36308	26	8.80662e-10
36308:216	36308	216	8.80662e-10
36397:7	36397	7	1.0577e-09
36397:13	36397	13	1.0577e-09
36514:19	36514	19	2.45581e-80
36514:265	36514	265	4.06153e-05
36629:249	36629	249	6.12986e-07
36835:49	36835	49	8.80662e-10
36844:62	36844	62	1.02666e-06
36844:110	36844	110	1.02666e-06
36844:172	36844	172	2.46884e-11
36844:210	36844	210	1.0577e-09
36882:159	36882	159	1.03881e-06
36882:262	36882	262	1.10094e-184
36906:22	36906	22	1.0577e-09
37007:271	37007	271	3.75943e-07
37461:148	37461	148	8.80662e-10
37574:212	37574	212	8.80662e-10
37574:220	37574	220	1.1356e-27
37663:265	37663	265	1.1356e-27
37701:111	37701	111	7.16247e-07
37782:153	37782	153	1.1356e-27
37782:162	37782	162	8.80662e-10
37834:222	37834	222	8.80662e-10
38247:55	38247	55	8.80662e-10
38247:82	38247	82	7.86531e-05
38307:73	38307	73	7.86531e-05
38368:175	38368	175	8.80662e-10
38368:217	38368	217	8.80662e-10
38526:123	38526	123	8.80662e-10
38526:132	38526	132	8.80662e-10
38526:196	38526	196	8.80662e-10
38649:134	38649	134	8.24173e-28
38789:148	38789	148	8.80662e-10
38789:165	38789	165	6.04898e-23
38870:76	38870	76	8.80662e-10
38870:102	38870	102	4.9253e-08
38870:291	38870	291	1.0577e-09
38888:165	38888	165	9.12021e-09
39154:165	39154	165	8.80662e-10
39282:39	39282	39	8.80662e-10
39448:72	39448	72	8.80662e-10
39448:95	39448	95	6.2641e-17
39536:100	39536	100	8.80662e-10
39589:265	39589	265	1.0577e-09
40287:120	40287	120	1.0577e-09
40287:127	40287	127	1.0577e-09
40391:70	40391	70	1.15858e-06
40391:77	40391	77	1.0577e-09
40391:150	40391	150	8.80662e-10
40464:50	40464	50	8.24173e-28
40464:73	40464	73	8.80662e-10
40464:209	40464	209	1.65516e-27
40491:195	40491	195	1.42341e-15
40491:218	40491	218	8.80662e-10
40498:325	40498	325	3.03038e-06
40498:334	40498	334	3.03038e-06
40776:102	40776	102	8.80662e-10
41550:118	41550	118	2.90646e-05
41550:251	41550	251	3.03038e-06
41649:263	41649	263	8.80662e-10
42401:48	42401	48	8.80662e-10
42401:128	42401	128	8.80662e-10
42471:103	42471	103	8.80662e-10
42471:123	42471	123	3.42593e-07
42471:184	42471	184	8.24173e-28
42471:222	42471	222	5.33902e-06
42471:232	42471	232	8.80662e-10
42556:65	42556	65	5.09386e-07
42642:156	42642	156	1.24206e-131
42642:158	42642	158	1.53839e-06
42849:36	42849	36	7.38076e-28
42849:49	42849	49	8.80662e-10
43075:177	43075	177	1.0577e-09
43075:188	43075	188	2.23565e-07
43075:197	43075	197	1.0577e-09
43075:210	43075	210	1.0577e-09
43395:27	43395	27	7.38076e-28
43794:21	43794	21	4.57732e-18
43794:175	43794	175	1.04434e-80
43794:247	43794	247	1.41576e-05
43794:248	43794	248	4.23187e-05
44043:37	44043	37	1.93647e-05
44043:92	44043	92	8.80662e-10
44509:92	44509	92	7.3494e-07
44874:83	44874	83	1.0577e-09
44874:131	44874	131	8.80662e-10
44874:197	44874	197	8.80662e-10
44874:244	44874	244	8.80662e-10
45033:134	45033	134	8.80662e-10
45041:324	45041	324	8.80662e-10
45041:330	45041	330	6.84911e-23
45420:60	45420	60	6.84911e-23
45558:162	45558	162	6.84911e-23
45604:24	45604	24	6.84911e-23
45604:171	45604	171	4.85927e-06
45875:12	45875	12	2.94961e-12
45875:128	45875	128	1.65516e-27
45875:145	45875	145	6.16518e-08
45977:43	45977	43	8.80662e-10
45977:45	45977	45	1.614e-15
45977:192	45977	192	5.71006e-62
45977:232	45977	232	1.35817e-05
45991:117	45991	117	5.68627e-06
46126:38	46126	38	1.0577e-09
46154:72	46154	72	8.80662e-10
46154:96	46154	96	1.54957e-230
46154:266	46154	266	1.0577e-09
46183:364	46183	364	1.0577e-09
46393:126	46393	126	8.80662e-10
46393:208	46393	208	8.80662e-10
46600:8	46600	8	1.27426e-27
46600:11	46600	11	8.80662e-10
46600:52	46600	52	8.80662e-10
46600:79	46600	79	2.14889e-78
47224:26	47224	26	1.0577e-09
47274:23	47274	23	1.0577e-09
47274:28	47274	28	8.80662e-10
47274:34	47274	34	0
47274:50	47274	50	1.50701e-55
47274:69	47274	69	8.80662e-10
47274:92	47274	92	2.52496e-232
47274:96	47274	96	4.01255e-48
47274:112	47274	112	1.2154e-22
47274:113	47274	113	1.2154e-22
47274:310	47274	310	1.94526e-06
47274:338	47274	338	9.78437e-09
47274:343	47274	343	1.2154e-22
47274:346	47274	346	5.61227e-17
47274:375	47274	375	8.80662e-10
47274:386	47274	386	8.80662e-10
47689:42	47689	42	2.26133e-07
47698:10	47698	10	1.0577e-09
47698:73	47698	73	8.80662e-10
47698:243	47698	243	6.87e-05
47698:255	47698	255	8.80662e-10
47844:129	47844	129	8.80662e-10
47862:194	47862	194	8.80662e-10
48203:60	48203	60	7.38076e-28
49029:81	49029	81	8.80662e-10
49029:134	49029	134	1.0577e-09
49091:11	49091	11	8.80662e-10
49091:224	49091	224	7.86223e-12
49091:280	49091	280	8.80662e-10
49160:7	49160	7	6.99348e-06
49330:21	49330	21	1.00598e-22
49759:194	49759	194	3.65254e-08
50696:113	50696	113	3.43994e-20
51143:38	51143	38	7.38076e-28
51167:133	51167	133	3.75079e-49
51994:237	51994	237	3.12019e-09
51994:262	51994	262	8.80662e-10
52580:38	52580	38	8.91454e-193
52580:127	52580	127	1.27426e-27
52580:130	52580	130	3.17572e-06
52580:245	52580	245	8.80662e-10
53009:11	53009	11	9.68975e-10
53009:89	53009	89	4.85571e-23
53009:108	53009	108	8.56357e-05
53009:182	53009	182	6.46013e-16
53009:222	53009	222	3.69302e-07
53509:23	53509	23	3.38948e-06
53579:28	53579	28	8.88198e-10
53579:228	53579	228	5.03765e-14
53579:254	53579	254	1.27426e-27
53579:296	53579	296	9.69212e-08
53579:370	53579	370	6.67276e-10
53579:376	53579	376	8.80662e-10
53579:384	53579	384	6.14337e-13
54342:118	54342	118	8.80662e-10
54342:174	54342	174	8.80662e-10
54466:204	54466	204	8.80662e-10
54776:106	54776	106	1.04434e-80
54945:10	54945	10	1.73351e-05
54945:69	54945	69	7.78399e-10
55385:66	55385	66	1.27426e-27
55385:69	55385	69	1.27426e-27
55385:94	55385	94	6.42464e-14
55385:95	55385	95	5.33938e-07
55492:120	55492	120	8.80662e-10
56552:24	56552	24	8.80662e-10
57248:246	57248	246	8.80662e-10
57248:254	57248	254	8.80662e-10
57444:49	57444	49	8.80662e-10
57444:98	57444	98	3.26415e-06
57444:148	57444	148	1.65516e-27
57444:194	57444	194	9.55047e-83
59506:190	59506	190	1.49751e-25
63193:24	63193	24	8.80662e-10
63193:73	63193	73	8.80662e-10
63595:17	63595	17	2.16308e-09
65053:12	65053	12	2.41394e-07
65053:79	65053	79	1.03663e-09
65053:109	65053	109	8.80662e-10
65367:35	65367	35	8.80662e-10
65367:215	65367	215	8.80662e-10
65367:249	65367	249	1.0577e-09
66289:9	66289	9	1.71889e-62
66289:43	66289	43	1.44086e-32
66289:225	66289	225	0
66289:269	66289	269	5.30436e-10
66362:101	66362	101	8.80662e-10
66662:29	66662	29	8.80662e-10
66662:110	66662	110	2.85537e-22
66754:382	66754	382	2.85537e-22
67076:69	67076	69	4.3027e-10
67076:92	67076	92	4.35699e-54
67076:219	67076	219	8.80662e-10
67253:207	67253	207	8.15965e-09
67253:227	67253	227	8.15965e-09
67253:284	67253	284	1.27426e-27
67542:19	67542	19	1.02954e-22
67542:99	67542	99	1.0577e-09
67542:276	67542	276	5.73571e-06
67542:286	67542	286	3.01481e-05
67691:49	67691	49	1.0577e-09
67691:50	67691	50	8.80662e-10
67691:131	67691	131	8.12431e-07
67691:176	67691	176	8.80662e-10
67691:180	67691	180	7.70546e-07
67691:189	67691	189	8.80662e-10
67691:191	67691	191	8.80662e-10
67691:244	67691	244	8.12431e-07
67691:262	67691	262	1.0577e-09
67691:263	67691	263	1.1127e-16
67691:278	67691	278	1.0577e-09
67825:181	67825	181	8.80662e-10
67825:200	67825	200	4.82701e-22
67914:111	67914	111	8.80662e-10
68603:29	68603	29	1.0577e-09
68919:36	68919	36	8.80662e-10
68919:57	68919	57	3.41389e-59
68919:91	68919	91	3.33715e-37
68919:255	68919	255	6.77939e-23
68919:280	68919	280	3.33715e-37
68919:338	68919	338	4.91329e-56
68919:360	68919	360	8.80662e-10
69626:26	69626	26	0
69626:41	69626	41	0
69626:93	69626	93	8.80662e-10
69626:170	69626	170	8.80662e-10
69777:267	69777	267	1.0577e-09
69777:271	69777	271	4.61347e-06
70133:103	70133	103	0
70133:127	70133	127	3.15548e-25
70133:129	70133	129	1.42873e-16
70541:57	70541	57	8.80662e-10
70541:153	70541	153	8.80662e-10
71046:14	71046	14	1.0577e-09
71046:29	71046	29	8.80662e-10
71626:50	71626	50	1.00689e-68
71626:100	71626	100	1.27426e-27
71626:268	71626	268	5.41543e-28
71728:60	71728	60	8.7994e-10
71728:80	71728	80	9.31324e-07
71728:93	71728	93	1.0577e-09
71975:79	71975	79	8.80662e-10
72215:46	72215	46	1.46609e-05
72240:63	72240	63	8.80662e-10
72240:197	72240	197	8.80662e-10
72240:227	72240	227	8.80662e-10
72294:163	72294	163	8.80662e-10
72418:31	72418	31	8.80662e-10
72723:210	72723	210	8.80662e-10
72723:268	72723	268	8.80662e-10
72759:46	72759	46	8.80662e-10
72772:21	72772	21	8.80662e-10
72772:41	72772	41	8.80662e-10
72772:54	72772	54	2.52496e-232
72772:89	72772	89	1.0577e-09
72772:98	72772	98	4.50069e-23
73046:66	73046	66	8.80662e-10
73680:262	73680	262	8.80662e-10
74285:124	74285	124	1.02954e-22
74285:174	74285	174	1.05752e-06
74285:198	74285	198	1.0577e-09
74285:214	74285	214	8.80662e-10
74337:8	74337	8	1.0577e-09
74337:11	74337	11	8.80662e-10
74337:21	74337	21	8.80662e-10
74337:57	74337	57	7.7804e-08
74337:82	74337	82	7.7804e-08
74337:112	74337	112	1.0577e-09
74337:117	74337	117	8.80662e-10
74476:96	74476	96	7.85969e-07
74493:123	74493	123	1.65516e-27
74493:217	74493	217	8.85629e-07
75132:101	75132	101	8.80662e-10
75132:125	75132	125	6.75387e-06
75261:50	75261	50	1.68836e-09
75475:116	75475	116	1.32015e-22
75475:183	75475	183	1.71889e-62
75475:210	75475	210	4.96631e-18
75640:51	75640	51	6.39638e-12
75640:60	75640	60	4.99384e-21
75640:158	75640	158	8.80662e-10
75640:162	75640	162	3.18548e-18
76142:64	76142	64	1.7295e-06
76142:249	76142	249	3.58375e-09
77958:68	77958	68	8.80662e-10
78555:121	78555	121	8.62073e-07
78845:11	78845	11	1.1356e-27
79117:66	79117	66	3.1943e-17
79117:91	79117	91	1.417e-25
79117:263	79117	263	5.03655e-16
79620:274	79620	274	3.80065e-55
79716:65	79716	65	5.41543e-28
79716:298	79716	298	4.71482e-82
80426:24	80426	24	8.80662e-10
80426:92	80426	92	1.0577e-09
81784:133	81784	133	8.80662e-10
81784:216	81784	216	1.0577e-09
81784:258	81784	258	1.1356e-27
81938:91	81938	91	1.0577e-09
81938:172	81938	172	1.0577e-09
81938:250	81938	250	2.26211e-07
82753:221	82753	221	1.0577e-09
83183:55	83183	55	9.83297e-05
83975:175	83975	175	8.80662e-10
84136:260	84136	260	4.39166e-12
84636:8	84636	8	2.46446e-06
85427:106	85427	106	1.73485e-27
86144:213	86144	213	4.72777e-09
86144:264	86144	264	4.04955e-23
87859:95	87859	95	8.80662e-10
88223:20	88223	20	1.25387e-11
88223:24	88223	24	0
88223:74	88223	74	4.72777e-09
88223:90	88223	90	4.39166e-12
89548:266	89548	266	2.34322e-08
89739:262	89739	262	8.80662e-10
89838:12	89838	12	3.40894e-29
89838:168	89838	168	4.39166e-12
89838:169	89838	169	1.73485e-27
89838:197	89838	197	6.77939e-23
89838:207	89838	207	1.61277e-05
89838:211	89838	211	1.46049e-11
89838:220	89838	220	8.80662e-10
89838:274	89838	274	8.80662e-10
90454:181	90454	181	3.29226e-36
95412:52	95412	52	4.71482e-82
95412:100	95412	100	7.38076e-28
95412:109	95412	109	4.71482e-82
95412:220	95412	220	4.04471e-38
96522:66	96522	66	4.71482e-82
96522:73	96522	73	1.42323e-33
97574:233	97574	233	2.70907e-08
97739:91	97739	91	2.55699e-19
97774:48	97774	48	8.80662e-10
97774:71	97774	71	9.5677e-14
97775:84	97775	84	1.30501e-06
97775:102	97775	102	9.45786e-05
97822:164	97822	164	1.36345e-09
97836:223	97836	223	6.60196e-05
97894:73	97894	73	2.53096e-81
97894:297	97894	297	2.65273e-05
98494:40	98494	40	3.80541e-07
98494:42	98494	42	2.45581e-80
98494:148	98494	148	5.29167e-07
98494:179	98494	179	1.98168e-10
98494:208	98494	208	7.82915e-06
98669:109	98669	109	2.86633e-05
98669:125	98669	125	6.76758e-07
98669:224	98669	224	8.24173e-28
98669:313	98669	313	8.80662e-10
98669:324	98669	324	8.80662e-10
98669:339	98669	339	1.49683e-06
98826:16	98826	16	8.80662e-10
98826:24	98826	24	0
98826:25	98826	25	8.80662e-10
98826:36	98826	36	8.80662e-10
98826:92	98826	92	8.80662e-10
98826:141	98826	141	5.224e-23
98826:142	98826	142	8.80662e-10
98826:152	98826	152	1.10497e-10
98860:186	98860	186	8.24173e-28
99849:274	99849	274	1.28164e-05
100009:110	100009	110	1.0577e-09
100009:136	100009	136	8.80662e-10
100009:166	100009	166	1.0577e-09
100009:197	100009	197	4.61269e-09
100009:224	100009	224	1.27426e-27
100009:248	100009	248	8.80662e-10
100286:346	100286	346	1.97165e-43
100944:104	100944	104	1.0577e-09
101125:35	101125	35	4.22557e-17
101125:59	101125	59	1.65516e-27
101375:85	101375	85	8.80662e-10
101375:290	101375	290	7.54428e-23
101375:330	101375	330	8.15588e-05
101403:103	101403	103	8.80662e-10
101435:110	101435	110	2.50411e-05
101644:115	101644	115	4.71482e-82
102070:85	102070	85	8.80662e-10
102070:133	102070	133	2.34323e-07
102070:160	102070	160	2.34323e-07
102399:20	102399	20	2.34323e-07
102514:75	102514	75	3.93489e-06
102514:131	102514	131	8.80662e-10
102514:189	102514	189	8.80662e-10
102514:227	102514	227	3.02556e-10
102514:272	102514	272	5.41543e-28
102696:6	102696	6	3.02556e-10
102696:42	102696	42	8.80662e-10
102696:242	102696	242	1.08916e-16
102696:266	102696	266	8.80662e-10
102740:22	102740	22	7.35787e-102
102740:149	102740	149	1.81206e-164
102740:199	102740	199	3.07178e-54
102740:208	102740	208	8.80662e-10
103098:101	103098	101	1.0577e-09
103098:193	103098	193	8.80662e-10
103483:69	103483	69	3.14469e-61
103483:74	103483	74	3.14469e-61
103483:200	103483	200	8.80662e-10
103483:205	103483	205	3.14469e-61
103483:209	103483	209	8.80662e-10
103483:243	103483	243	9.02509e-44
103483:250	103483	250	8.80662e-10
103483:276	103483	276	8.80662e-10
104112:7	104112	7	8.80662e-10
104262:19	104262	19	1.08465e-22
104262:179	104262	179	9.51056e-08
104268:58	104268	58	9.51056e-08
104579:247	104579	247	8.80662e-10
104641:100	104641	100	9.02294e-63
104641:283	104641	283	4.2875e-05
104770:30	104770	30	4.71482e-82
105684:133	105684	133	8.80662e-10
105714:134	105714	134	8.80662e-10
106592:60	106592	60	8.80662e-10
106592:195	106592	195	1.0577e-09
106786:45	106786	45	1.54957e-230
106786:168	106786	168	8.80662e-10
107050:29	107050	29	8.80662e-10
107050:99	107050	99	8.80662e-10
107218:56	107218	56	8.80662e-10
107218:182	107218	182	8.80662e-10
107218:204	107218	204	3.19773e-45
107659:218	107659	218	7.38076e-28
107659:249	107659	249	5.19482e-11
107763:23	107763	23	0
107902:184	107902	184	6.29651e-07
109093:104	109093	104	8.24173e-28
109093:114	109093	114	4.61347e-06
109758:33	109758	33	9.02294e-63
109758:35	109758	35	1.32015e-22
109758:42	109758	42	6.04898e-23
109758:70	109758	70	9.02294e-63
109758:73	109758	73	8.80662e-10
109758:78	109758	78	6.15803e-105
109758:116	109758	116	6.84911e-23
110745:102	110745	102	8.80662e-10
110745:128	110745	128	5.92011e-19
111155:49	111155	49	2.93316e-06
111155:90	111155	90	5.92011e-19
111155:120	111155	120	6.84911e-23
111349:30	111349	30	5.92011e-19
111349:31	111349	31	6.84911e-23
111349:63	111349	63	8.80662e-10
111349:129	111349	129	4.04006e-08
111349:249	111349	249	4.04006e-08
111349:253	111349	253	4.96011e-218
111349:268	111349	268	2.70645e-07
111366:209	111366	209	1.0577e-09
111893:85	111893	85	1.80878e-42
112392:135	112392	135	1.68098e-12
112392:164	112392	164	6.42464e-14
112889:57	112889	57	7.33011e-23
113209:100	113209	100	8.80662e-10
114960:14	114960	14	8.80662e-10
114960:210	114960	210	1.1356e-27
115711:73	115711	73	8.80662e-10
116547:20	116547	20	9.67518e-06
116547:21	116547	21	8.66821e-05
116547:28	116547	28	8.66821e-05
116547:233	116547	233	1.06817e-09
121598:160	121598	160	2.28565e-230
121598:183	121598	183	8.80662e-10
121598:184	121598	184	1.4652e-11
121598:185	121598	185	2.28565e-230
122237:126	122237	126	6.58225e-06
122851:49	122851	49	7.2034e-08
122851:201	122851	201	1.04434e-80
123377:81	123377	81	1.43028e-17
123377:117	123377	117	4.15885e-06
123377:223	123377	223	4.74778e-12
123903:167	123903	167	1.04434e-80
124987:80	124987	80	8.80662e-10
124987:84	124987	84	1.32015e-22
124987:112	124987	112	7.24668e-07
124987:113	124987	113	5.21801e-44
125767:239	125767	239	8.80662e-10
127251:151	127251	151	8.80662e-10
140478:212	140478	212	1.7245e-11
142076:113	142076	113	1.49667e-19
142391:52	142391	52	8.80662e-10
142868:73	142868	73	8.24173e-28
142868:132	142868	132	4.71482e-82
142868:199	142868	199	8.80662e-10
143768:20	143768	20	1.0577e-09
143768:90	143768	90	1.0577e-09
143768:168	143768	168	1.0577e-09
143768:181	143768	181	1.0577e-09
143768:188	143768	188	1.0577e-09
143768:194	143768	194	8.80662e-10
143768:211	143768	211	2.45581e-80
143768:233	143768	233	1.20615e-20
143768:244	143768	244	6.64717e-25
145818:10	145818	10	8.15588e-05
145818:94	145818	94	8.80662e-10
147051:77	147051	77	8.58369e-05
147051:90	147051	90	8.80662e-10
147051:133	147051	133	8.80662e-10
147051:226	147051	226	8.80662e-10
147070:322	147070	322	8.80662e-10
147816:50	147816	50	1.65797e-54
147816:54	147816	54	7.54428e-23
147816:196	147816	196	1.0577e-09
147816:200	147816	200	8.80662e-10
147816:209	147816	209	8.80662e-10
147816:246	147816	246	8.80662e-10
147816:253	147816	253	9.8251e-18
148404:30	148404	30	3.07901e-05
148404:50	148404	50	5.3308e-14
151050:34	151050	34	1.02579e-06
152340:193	152340	193	6.92471e-08
152340:197	152340	197	7.38076e-28
152340:262	152340	262	7.38076e-28
153885:187	153885	187	7.38076e-28
153885:218	153885	218	7.38076e-28
154139:36	154139	36	8.80662e-10
154139:51	154139	51	8.80662e-10
154139:75	154139	75	8.80662e-10
154139:105	154139	105	1.0577e-09
154139:160	154139	160	1.0577e-09
154139:168	154139	168	7.62415e-101
154139:191	154139	191	3.51168e-27
154139:211	154139	211	8.80662e-10
154139:259	154139	259	1.65516e-27
154139:263	154139	263	8.80662e-10
154139:265	154139	265	8.80662e-10
155520:86	155520	86	8.80662e-10
155520:93	155520	93	2.90733e-14
155520:200	155520	200	4.85571e-23
155520:226	155520	226	5.13926e-06
155520:256	155520	256	2.29799e-35
155520:267	155520	267	8.80662e-10
156186:12	156186	12	1.0577e-09
156186:59	156186	59	7.98113e-31
160199:40	160199	40	5.34795e-104
160199:63	160199	63	8.24173e-28
160199:68	160199	68	1.69503e-60
160199:71	160199	71	8.80662e-10
160199:89	160199	89	2.47713e-05
160199:115	160199	115	2.47713e-05
160199:186	160199	186	8.80662e-10
160199:242	160199	242	8.80662e-10
160199:244	160199	244	2.62225e-05
161383:250	161383	250	8.80662e-10
162099:104	162099	104	6.08649e-62
176182:68	176182	68	2.01168e-10
176182:131	176182	131	1.8004e-60
176210:167	176210	167	6.04898e-23
177090:298	177090	298	1.97755e-19
178211:128	178211	128	5.224e-23
183225:48	183225	48	8.80662e-10
183225:79	183225	79	1.0577e-09
185722:172	185722	172	1.1356e-27
185722:266	185722	266	8.80662e-10
229321:56	229321	56	7.80913e-05
229321:116	229321	116	1.93814e-59
229321:186	229321	186	1.93814e-59
250895:268	250895	268	2.4259e-06
271968:127	271968	127	2.83126e-09
271968:128	271968	128	2.83126e-09
271968:134	271968	134	8.46873e-09
454768:56	454768	56	4.85571e-23
454768:87	454768	87	1.1356e-27
454768:212	454768	212	2.83126e-09
591451:12	591451	12	8.46873e-09
591451:85	591451	85	1.4095e-06
662055:227	662055	227	6.60447e-06
785708:7	785708	7	1.69959e-11
785708:26	785708	26	7.15391e-06
785708:41	785708	41	8.80662e-10
785708:47	785708	47	8.80662e-10
785708:84	785708	84	8.80662e-10
787818:41	787818	41	1.71809e-81
787818:119	787818	119	5.3941e-19
787818:130	787818	130	1.15326e-22
787818:133	787818	133	4.82701e-22
787818:168	787818	168	4.82701e-22
816273:8	816273	8	5.91415e-46
1049502:152	1049502	152	6.08649e-62
1051442:32	1051442	32	8.80662e-10
1075887:207	1075887	207	8.80662e-10
1075887:215	1075887	215	5.66565e-09
1095215:119	1095215	119	1.47222e-06
1128427:128	1128427	128	8.80662e-10
1134597:11	1134597	11	8.80662e-10
1134597:40	1134597	40	9.21403e-05
1134597:53	1134597	53	1.47222e-06
1134597:103	1134597	103	8.15588e-05
1134597:118	1134597	118	1.0577e-09
1134597:187	1134597	187	7.54428e-23
1134597:188	1134597	188	1.95482e-55
1134597:189	1134597	189	8.80662e-10
1134597:213	1134597	213	8.80662e-10
1136939:13	1136939	13	8.80662e-10
1138453:252	1138453	252	8.80662e-10
1138453:255	1138453	255	8.80662e-10
1158016:21	1158016	21	8.80662e-10
1158016:105	1158016	105	6.43145e-27
1173889:196	1173889	196	6.43145e-27
1174314:49	1174314	49	8.80662e-10
1174314:133	1174314	133	3.83953e-10
